# Supplementary material for: The structural features and immunological role of biomphalysins in the snail Biomphalaria glabrata
Source: PLoS Pathog. 2025 Jun 24;21(6):e1013225. doi: 10.1371/journal.ppat.1013225 (PMC12186885; doi:10.1371/journal.ppat.1013225)
Supplement: S9 Fig — a: Peptides only matched on NCBI database. b: Peptides only matched on Vectorbase database. Bold: Specific peptides for either Biomphalysin 1 or Biomphalysin 2. Note: The peptide « CTKPANHPLNYGNCQDIDVSSCMGRK » was identified but the number of collected spectra was not sufficient for a proper quantification. (XLSX) [file ppat.1013225.s009.xlsx]

## Sheet: Sheet1
Num	Position	B1-137	Detected	Peptide	Num	Position	B2-033	Detected	Peptide
				Length					Length
1a	36-48	CNEINSYINALDR	72	13	1	36-48	CNEINSYINALDR	72	13
2a	36-99	CNEINSYINALDRNDVNWADDALSNLEGVQCCRPPAPWNNVEQQVVYEDWTATLDSDYTWAFCR	1	64	2b	36-99	CNEINSYINALDRNDVNWADDALSNLEGVQCCRPPAPWNNVEQQVVYEDWTATLDSDYTWAFCR	1	64
3	49-68	NDVNWADDALSNLEGVQCCR	7	20	3b	49-68	NDVNWADDALSNLEGVQCCR	7	20
4	49-99	NDVNWADDALSNLEGVQCCRPPAPWNNVEQQVVYEDWTATLDSDYTWAFCR	2	51	4b	49-99	NDVNWADDALSNLEGVQCCRPPAPWNNVEQQVVYEDWTATLDSDYTWAFCR	2	51
5	100-109	VGYFLQGLYR	140	10	5	100-109	VGYFLQGLYR	140	10
6	100-116	VGYFLQGLYRSDTGWPR	4	17	6	100-116	VGYFLQGLYRSDTGWPR	4	17
7	110-116	SDTGWPR	43	7	7	110-116	SDTGWPR	43	7
8	110-128	SDTGWPRFKGYLFNLESAR	1	19	8	110-128	SDTGWPRFKGYLFNLESAR	1	19
9	117-128	FKGYLFNLESAR	113	12	9	117-128	FKGYLFNLESAR	113	12
10	119-128	GYLFNLESAR	35	10	10	119-128	GYLFNLESAR	35	10
11	129-154	CTKPANHPLNYGTCQDIDVSSCMGRK	39	26	11b	129-153	CTKPANHPLNYGNCQDIDVSSCMGR	10	25
12	129-153	CTKPANHPLNYGTCQDIDVSSCMGR	110	25	12a	129-153	CTKPANHPLNYGTCQDIDVSSCMGR	110	25
13	132-153	PANHPLNYGTCQDIDVSSCMGR	23	22	13b	129-154	CTKPANHPLNYGNCQDIDVSSCMGRK	-	26
14	132-154	PANHPLNYGTCQDIDVSSCMGRK	16	23	14a	129-154	CTKPANHPLNYGTCQDIDVSSCMGRK	39	26
15	154-170	KGQCSCPGGYFLTGLYR	40	17	15a	132-153	PANHPLNYGTCQDIDVSSCMGR	23	22
16	154-180	KGQCSCPGGYFLTGLYRADGDDLYFLK	1	27	16b	132-153	PANHPLNYGNCQDIDVSSCMGR	2	22
17	155-170	GQCSCPGGYFLTGLYR	36	16	17a	132-154	PANHPLNYGTCQDIDVSSCMGRK	16	23
18	155-180	GQCSCPGGYFLTGLYRADGDDLYFLK	4	26	18	154-170	KGQCSCPGGYFLTGLYR	40	17
19	155-181	GQCSCPGGYFLTGLYRADGDDLYFLKK	4	27	19	155-170	GQCSCPGGYFLTGLYR	36	16
20	171-180	ADGDDLYFLK	37	10	20	154-180	KGQCSCPGGYFLTGLYRADGDDLYFLK	1	27
21	171-181	ADGDDLYFLKK	82	11	21	155-180	GQCSCPGGYFLTGLYRADGDDLYFLK	4	26
22	171-183	ADGDDLYFLKKIR	5	13	22	171-180	ADGDDLYFLK	37	10
23	182-190	IRCCTPAAK	1	9	23	155-181	GQCSCPGGYFLTGLYRADGDDLYFLKK	4	27
24	182-197	IRCCTPAAKPLEMDEK	40	16	24	171-181	ADGDDLYFLKK	82	11
25	184-190	CCTPAAK	4	7	25	171-183	ADGDDLYFLKKIR	5	13
26	184-197	CCTPAAKPLEMDEK	68	14	26	182-190	IRCCTPAAK	1	9
27	184-199	CCTPAAKPLEMDEKSK	68	16	27	184-190	CCTPAAK	4	7
28	191-197	PLEMDEK	18	7	28	182-197	IRCCTPAAKPLEMDEK	40	16
29	191-203	PLEMDEKSKIQTR	27	13	29	184-197	CCTPAAKPLEMDEK	68	14
30	204-238	IMDTTLWNMATLAHYMGYGWCYGCHGLAVGEDFTR	22	35	30	191-197	PLEMDEK	18	7
31	239-248	NGFTWAADTR	44	10	31	184-199	CCTPAAKPLEMDEKSK	68	16
32	239-253	NGFTWAADTRTFWGK	7	15	32	191-203	PLEMDEKSKIQTR	27	13
33	239-259	NGFTWAADTRTFWGKWCEGDK	1	21	33a	204-238	IMDTTLWNMATLAHYMGYGWCYGCHGLAVGEDFTR	22	35
34	249-259	TFWGKWCEGDK	23	11	34b	229-238	GVAVGEDFTR	8	10
35	249-263	TFWGKWCEGDKNGER	42	15	35b	229-248	GVAVGEDFTRNGFTWAADTR	1	20
36	254-263	WCEGDKNGER	18	10	36	239-248	NGFTWAADTR	44	10
37	254-276	WCEGDKNGERLNLVFGDWGFAVK	11	23	37	239-253	NGFTWAADTRSFWGK	1	15
38	260-276	NGERLNLVFGDWGFAVK	13	17	38	249-259	SFWGKWCEGDK	18	11
39	264-276	LNLVFGDWGFAVK	22	13	39	249-263	SFWGKWCEGDKNGER	13	15
40	264-282	LNLVFGDWGFAVKEIIYGK	5	19	40	254-263	WCEGDKNGER	18	10
41	277-301	EIIYGKSVIEDLQAESVDSGVLYNR	11	25	41	254-276	WCEGDKNGERLNLVFGDWGFAVK	11	23
42	283-301	SVIEDLQAESVDSGVLYNR	124	19	42	260-276	NGERLNLVFGDWGFAVK	13	17
43	283-312	SVIEDLQAESVDSGVLYNRASSPVTESIER	1	30	43	264-276	LNLVFGDWGFAVK	22	13
44	302-312	ASSPVTESIER	80	11	44	264-282	LNLVFGDWGFAVKEIIYGK	5	19
45b	315-346	TIQETITHSTTSTFTNSHELGVELEFEIASVK	9	32	45	277-301	EIIYGKSVIEDLQAESVDSGVLYNR	11	25
46b	315-348	TIQETITHSTTSTFTNSHELGVELEFEIASVKGK	5	34	46	283-301	SVIEDLQAESVDSGVLYNR	124	19
47	349-365	ASYKTRFEYSTSTTNSK	38	17	47	302-312	ASSPVTESIDR	38	11
48	353-365	TRFEYSTSTTNSK	37	13	48	302-314	ASSPVTESIDRTK	53	13
49	355-365	FEYSTSTTNSK	16	11	49a	315-348	TIQETITHSTTSTFTNSHELGIELNFEIASVSGK	7	34
50	355-375	FEYSTSTTNSKSISETQGFTK	13	21	50	349-359	ASYTTKFEYSK	43	11
51	353-375	TRFEYSTSTTNSKSISETQGFTK	12	23	51	349-365	ASYTTKFEYSKATTNEK	25	17
52	366-375	SISETQGFTK	22	10	52	355-365	FEYSKATTNEK	16	11
53	366-388	SISETQGFTKQSSITLGPMEGAK	12	23	53	376-388	KSSITLGPMEGAK	41	13
54	376-388	QSSITLGPMEGAK	69	13	54	377-388	SSITLGPMEGAK	44	12
55	366-395	SISETQGFTKQSSITLGPMEGAKYEVIMSK	29	30	55	376-395	KSSITLGPMEGAKYEIIMSK	115	20
56	376-395	QSSITLGPMEGAKYEVIMSK	60	20	56	377-395	SSITLGPMEGAKYEIIMSK	71	19
57	389-395	YEVIMSK	51	7	57	389-395	YEIIMSK	86	7
58	389-397	YEVIMSKSR	9	9	58	377-397	SSITLGPMEGAKYEIIMSKSR	7	21
59	376-397	QSSITLGPMEGAKYEVIMSKSR	13	22	59	389-397	YEIIMSKSR	11	9
60	396-409	SRTTVPYTAIITTK	31	14	60	396-415	SRTTVPYTAIITTKFSTEMK	14	20
61	396-415	SRTTVPYTAIITTKFSTEMK	14	20	61	396-409	SRTTVPYTAIITTK	31	14
62	398-409	TTVPYTAIITTK	74	12	62	398-409	TTVPYTAIITTK	74	12
63	398-415	TTVPYTAIITTKFSTEMK	26	18	63	398-415	TTVPYTAIITTKFSTEMK	26	18
64	398-419	TTVPYTAIITTKFSTEMKGFLR	19	22	64	410-415	FSTEMK	4	6
65	410-415	FSTEMK	4	6	65	398-419	TTVPYTAIITTKFSTEMKGFLR	19	22
66	410-419	FSTEMKGFLR	60	10	66	410-419	FSTEMKGFLR	60	10
67	410-432	FSTEMKGFLRWEDGNGNFHQDYR	3	23	67	410-432	FSTEMKGFLRWEDGNGNFHQDYR	3	23
68	416-432	GFLRWEDGNGNFHQDYR	23	17	68	416-432	GFLRWEDGNGNFHQDYR	23	17
69	420-432	WEDGNGNFHQDYR	34	13	69	420-432	WEDGNGNFHQDYR	34	13
70	420-443	WEDGNGNFHQDYRTNSGRPTFNYR	2	24	70	420-443	WEDGNGNFHQDYRTNSGRPTYNYR	3	24
71	433-443	TNSGRPTFNYR	29	11	71	433-443	TNSGRPTYNYR	42	11
72	433-453	TNSGRPTFNYRFGDSSVPFYK	4	21	72	438-443	PTYNYR	11	6
73	444-453	FGDSSVPFYK	60	10	73	433-453	TNSGRPTYNYRFGDSSVPFYK	6	21
74	444-456	FGDSSVPFYKALK	11	13	74	444-453	FGDSSVPFYK	60	10
75	444-457	FGDSSVPFYKALKK	4	14	75	444-456	FGDSSVPFYKALK	11	13
76	457-474	KQSDNNEGVWMWGMLFQK	44	18	76	444-457	FGDSSVPFYKALKK	4	14
77	458-474	QSDNNEGVWMWGMLFQK	58	17	77	457-474	KQSDNNEGVWMWGMLFQK	44	18
78	457-479	KQSDNNEGVWMWGMLFQKFPDAR	39	23	78	458-474	QSDNNEGVWMWGMLFQK	58	17
79	458-479	QSDNNEGVWMWGMLFQKFPDAR	62	22	79	457-479	KQSDNNEGVWMWGMLFQKFPDAR	39	23
80	458-480	QSDNNEGVWMWGMLFQKFPDARR	5	23	80	458-479	QSDNNEGVWMWGMLFQKFPDAR	62	22
81b	480-498	RVINRLTDETQYQFTLTGK	5	19	81	458-480	QSDNNEGVWMWGMLFQKFPDARR	5	23
82b	481-498	VINRLTDETQYQFTLTGK	19	18	82	480-498	RVINRLTDETQYQFTLTGK	5	19
83b	485-498	LTDETQYQFTLTGK	49	14	83	481-498	VINRLTDETQYQFTLTGK	19	18
84b	481-501	VINRLTDETQYQFTLTGKLEK	15	21	84	485-498	LTDETQYQFTLTGK	49	14
85b	485-501	LTDETQYQFTLTGKLEK	79	17	85	481-501	VINRLTDETQYQFTLTGKLEK	15	21
86b	485-510	LTDETQYQFTLTGKLEKVEGTSVNVK	27	26	86	485-501	LTDETQYQFTLTGKLEK	79	17
87	499-510	LEKVEGTSVNVK	32	12	87	485-510	LTDETQYQFTLTGKLEKVEGTSVNVK	27	26
88	502-510	VEGTSVNVK	12	9	88	499-510	LEKVEGTSVNVK	32	12
89	499-513	LEKVEGTSVNVKWEK	47	15	89	499-513	LEKVEGTSVNVKWEK	47	15
90	502-513	VEGTSVNVKWEK	43	12	90	502-513	VEGTSVNVKWEK	43	12
91	502-515	VEGTSVNVKWEKMK	9	14	91	502-510	VEGTSVNVK	12	9
					92a	502-515	VEGTSVNVKWEKMK	9	14
