# Supplementary material for: The structural features and immunological role of biomphalysins in the snail Biomphalaria glabrata
Source: PLoS Pathog. 2025 Jun 24;21(6):e1013225. doi: 10.1371/journal.ppat.1013225 (PMC12186885; doi:10.1371/journal.ppat.1013225)
Supplement: S10 Fig — A: Peptide list. #MC: Missed Cleavage(s) (0 in black, 1 in blue, 2 in red). B: Sequence theoretical coverage for the 4 sequences, respectively BGLB000137, B1, BGLB000033 and B2. Amino acids in bold and capital letters: areas covered by in silico obtained peptides (A). (XLSX) [file ppat.1013225.s010.xlsx]

## Sheet: Sheet1
A
BGLB000137					B1					BGLB000033					B2
Mass (Da)	Position	#MC	Peptide Sequence		Mass (Da)	Position	#MC	Peptide Sequence		Mass (Da)	Position	#MC	Peptide Sequence		Mass (Da)	Position	#MC	Peptide Sequence
3988.8561	119-154	2	GYLFNLESARCTKPANHPLN YGTCQDIDVSSCMGRK		3988.8561	119-154	2	GYLFNLESARCTKPANHPLN YGTCQDIDVSSCMGRK		3970.8171	204-238	1	IMDTTLWNMATLAHYLGYGW CYGCRGVAVGEDFTR		3988.8561	119-154	2	GYLFNLESARCTKPANHPLN YGTCQDIDVSSCMGRK
3983.7470	204-238	0	IMDTTLWNMATLAHYMGYGW CYGCHGLAVGEDFTR		3983.7470	204-238	0	IMDTTLWNMATLAHYMGYGW CYGCHGLAVGEDFTR		3939.9821	277-312	2	EIIYGKSVIEDLQAESVDSG VLYNRASSPVTESIDR		3983.7470	204-238	0	IMDTTLWNMATLAHYMGYGW CYGCHGLAVGEDFTR
3953.9978	277-312	2	EIIYGKSVIEDLQAESVDSG VLYNRASSPVTESIER		3953.9978	277-312	2	EIIYGKSVIEDLQAESVDSG VLYNRASSPVTESIER		3908.9399	313-348	1	TKTIEETVTHSTTSTFTNSH ELGIELNFEIASVSGK		3939.9821	277-312	2	EIIYGKSVIEDLQAESVDSG VLYNRASSPVTESIDR
3950.0029	313-348	2	SKTIQETITHSTTSTFTNSH ELGVELEFEIASVKGK		3944.9511	520-557	1	DVSGNDEPGSNITTYIAASG PADKPAVVEYPKVNLNNK		3886.9457	520-557	1	DVSGNDAPGSNITTYIAASG PADKPAVVEYPKVNLNNK		3921.9716	313-348	1	TKTIQETITHSTTSTFTNSH ELGIELNFEIASVSGK
3886.9457	520-557	1	DVSGNDAPGSNITTYIAASG PADKPAVVEYPKVNLNNK		3877.9817	313-348	2	SKTIQETITHSTTSTFTNSH GLGVELEFEIASVKGK		3873.7564	119-153	1	GYLFNLESARCTKPANHPLN YGNCQDIDVSSCMGR		3860.7611	119-153	1	GYLFNLESARCTKPANHPLN YGTCQDIDVSSCMGR
3860.7611	119-153	1	GYLFNLESARCTKPANHPLN YGTCQDIDVSSCMGR		3860.7611	119-153	1	GYLFNLESARCTKPANHPLN YGTCQDIDVSSCMGR		3743.8987	516-551	2	LNRRDVSGNDAPGSNITTYI AASGPADKPAVVEYPK		3692.8289	315-348	0	TIQETITHSTTSTFTNSHEL GIELNFEIASVSGK
3764.8864	313-346	1	SKTIQETITHSTTSTFTNSH ELGVELEFEIASVK		3801.9041	516-551	2	LNRRDVSGNDEPGSNITTYI AASGPADKPAVVEYPK		3679.7973	315-348	0	TIEETVTHSTTSTFTNSHEL GIELNFEIASVSGK		3487.7451	519-551	2	RDVSGNDEPGRNITTYIAAS GPADKPAVVEYPK
3743.8987	516-551	2	LNRRDVSGNDAPGSNITTYI AASGPADKPAVVEYPK		3692.8653	313-346	1	SKTIQETITHSTTSTFTNSH GLGVELEFEIASVK		3652.7320	198-228	2	SKIQTRIMDTTLWNMATLAH YLGYGWCYGCR		3465.7343	283-314	2	SVIEDLQAESVDSGVLYNRA SSPVTESIDRTK
3734.8759	315-348	1	TIQETITHSTTSTFTNSHEL GVELEFEIASVKGK		3662.8547	315-348	1	TIQETITHSTTSTFTNSHGL GVELEFEIASVKGK		3465.7343	283-314	2	SVIEDLQAESVDSGVLYNRA SSPVTESIDRTK		3420.5641	416-443	2	GFLRWEDGNGNFHQDYRTNS GRPTYNYR
3642.7479	355-388	2	FEYSTSTTNSKSISETQGFT KQSSITLGPMEGAK		3642.7479	355-388	2	FEYSTSTTNSKSISETQGFT KQSSITLGPMEGAK		3437.6050	200-228	1	IQTRIMDTTLWNMATLAHYL GYGWCYGCR		3331.6440	520-551	1	DVSGNDEPGRNITTYIAASG PADKPAVVEYPK
3549.7595	315-346	0	TIQETITHSTTSTFTNSHEL GVELEFEIASVK		3477.7383	315-346	0	TIQETITHSTTSTFTNSHGL GVELEFEIASVK		3420.5641	416-443	2	GFLRWEDGNGNFHQDYRTNS GRPTYNYR		3236.5917	283-312	1	SVIEDLQAESVDSGVLYNRA SSPVTESIDR
3465.7343	283-314	2	SVIEDLQAESVDSGVLYNRA SSPVTESIERSK		3465.7343	283-314	2	SVIEDLQAESVDSGVLYNRA SSPVTESIERSK		3360.6706	519-551	1	RDVSGNDAPGSNITTYIAAS GPADKPAVVEYPK		2987.5836	530-557	1	NITTYIAASGPADKPAVVEY PKVNLNNK
3404.5692	416-443	2	GFLRWEDGNGNFHQDYRTNS GRPTFNYR		3418.6760	519-551	1	RDVSGNDEPGSNITTYIAAS GPADKPAVVEYPK		3236.5917	283-312	1	SVIEDLQAESVDSGVLYNRA SSPVTESIDR		2987.4066	154-180	2	KGQCSCPGGYFLTGLYRADG DDLYFLK
3360.6706	519-551	1	RDVSGNDAPGSNITTYIAAS GPADKPAVVEYPK		3404.5692	416-443	2	GFLRWEDGNGNFHQDYRTNS GRPTFNYR		3204.5694	520-551	0	DVSGNDAPGSNITTYIAASG PADKPAVVEYPK		2987.4066	155-181	2	GQCSCPGGYFLTGLYRADGD DLYFLKK
3250.6073	283-312	1	SVIEDLQAESVDSGVLYNRA SSPVTESIER		3262.5749	520-551	0	DVSGNDEPGSNITTYIAASG PADKPAVVEYPK		2987.4066	154-180	2	KGQCSCPGGYFLTGLYRADG DDLYFLK		2947.2891	420-443	1	WEDGNGNFHQDYRTNSGRPT YNYR
3247.6224	366-395	2	SISETQGFTKQSSITLGPME GAKYEVIMSK		3250.6073	283-312	1	SVIEDLQAESVDSGVLYNRA SSPVTESIER		2987.4066	155-181	2	GQCSCPGGYFLTGLYRADGD DLYFLKK		2928.5200	485-510	2	LTDETQYQFTLTGKLEKVEG TSVNVK
3204.5694	520-551	0	DVSGNDAPGSNITTYIAASG PADKPAVVEYPK		3247.6224	366-395	2	SISETQGFTKQSSITLGPME GAKYEVIMSK		2947.2891	420-443	1	WEDGNGNFHQDYRTNSGRPT YNYR		2859.3116	155-180	1	GQCSCPGGYFLTGLYRADGD DLYFLK
2987.4066	154-180	2	KGQCSCPGGYFLTGLYRADG DDLYFLK		2987.4066	154-180	2	KGQCSCPGGYFLTGLYRADG DDLYFLK		2939.3136	204-228	0	IMDTTLWNMATLAHYLGYGW CYGCR		2838.2790	129-154	1	CTKPANHPLNYGTCQDIDVS SCMGRK
2987.4066	155-181	2	GQCSCPGGYFLTGLYRADGD DLYFLKK		2987.4066	155-181	2	GQCSCPGGYFLTGLYRADGD DLYFLKK		2928.5200	485-510	2	LTDETQYQFTLTGKLEKVEG TSVNVK		2834.2739	410-432	2	FSTEMKGFLRWEDGNGNFHQ DYR
2931.2942	420-443	1	WEDGNGNFHQDYRTNSGRPT FNYR		2931.2942	420-443	1	WEDGNGNFHQDYRTNSGRPT FNYR		2859.3116	155-180	1	GQCSCPGGYFLTGLYRADGD DLYFLK		2812.3082	458-480	2	QSDNNEGVWMWGMLFQKFPD ARR
2928.5200	485-510	2	LTDETQYQFTLTGKLEKVEG TSVNVK		2898.5094	485-510	2	LTDETQYQFTLAGKLEKVEG TSVNVK		2851.2742	129-154	1	CTKPANHPLNYGNCQDIDVS SCMGRK		2797.4254	277-301	1	EIIYGKSVIEDLQAESVDSG VLYNR
2859.3116	155-180	1	GQCSCPGGYFLTGLYRADGD DLYFLK		2859.3116	155-180	1	GQCSCPGGYFLTGLYRADGD DLYFLK		2834.2739	410-432	2	FSTEMKGFLRWEDGNGNFHQ DYR		2784.3021	457-479	2	KQSDNNEGVWMWGMLFQKFP DAR
2838.2790	129-154	1	CTKPANHPLNYGTCQDIDVS SCMGRK		2838.2790	129-154	1	CTKPANHPLNYGTCQDIDVS SCMGRK		2812.3082	458-480	2	QSDNNEGVWMWGMLFQKFPD ARR		2768.3790	433-456	2	TNSGRPTYNYRFGDSSVPFY KALK
2834.2739	410-432	2	FSTEMKGFLRWEDGNGNFHQ DYR		2834.2739	410-432	2	FSTEMKGFLRWEDGNGNFHQ DYR		2797.4254	277-301	1	EIIYGKSVIEDLQAESVDSG VLYNR		2710.1840	129-153	0	CTKPANHPLNYGTCQDIDVS SCMGR
2812.3082	458-480	2	QSDNNEGVWMWGMLFQKFPD ARR		2812.3082	458-480	2	QSDNNEGVWMWGMLFQKFPD ARR		2784.3021	457-479	2	KQSDNNEGVWMWGMLFQKFP DAR		2656.2071	458-479	1	QSDNNEGVWMWGMLFQKFPD AR
2797.4254	277-301	1	EIIYGKSVIEDLQAESVDSG VLYNR		2797.4254	277-301	1	EIIYGKSVIEDLQAESVDSG VLYNR		2775.3273	229-253	2	GVAVGEDFTRNGFTWAADTR SFWGK		2640.2663	254-276	2	WCEGDKNGERLNLVFGDWGF AVK
2784.3021	457-479	2	KQSDNNEGVWMWGMLFQKFP DAR		2784.3021	457-479	2	KQSDNNEGVWMWGMLFQKFP DAR		2768.3790	433-456	2	TNSGRPTYNYRFGDSSVPFY KALK		2625.3823	260-282	2	NGERLNLVFGDWGFAVKEII YGK
2752.3841	433-456	2	TNSGRPTFNYRFGDSSVPFY KALK		2752.3841	433-456	2	TNSGRPTFNYRFGDSSVPFY KALK		2723.1793	129-153	0	CTKPANHPLNYGNCQDIDVS SCMGR		2510.2319	454-474	2	ALKKQSDNNEGVWMWGMLFQ K
2710.1840	129-153	0	CTKPANHPLNYGTCQDIDVS SCMGR		2710.1840	129-153	0	CTKPANHPLNYGTCQDIDVS SCMGR		2656.2071	458-479	1	QSDNNEGVWMWGMLFQKFPD AR		2505.3421	398-419	2	TTVPYTAIITTKFSTEMKGF LR
2656.2071	458-479	1	QSDNNEGVWMWGMLFQKFPD AR		2656.2071	458-479	1	QSDNNEGVWMWGMLFQKFPD AR		2640.2663	254-276	2	WCEGDKNGERLNLVFGDWGF AVK		2497.3296	481-501	2	VINRLTDETQYQFTLTGKLE K
2640.2663	254-276	2	WCEGDKNGERLNLVFGDWGF AVK		2640.2663	254-276	2	WCEGDKNGERLNLVFGDWGF AVK		2625.3823	260-282	2	NGERLNLVFGDWGFAVKEII YGK		2462.0982	239-259	2	NGFTWAADTRSFWGKWCEGD K
2625.3823	260-282	2	NGERLNLVFGDWGFAVKEII YGK		2625.3823	260-282	2	NGERLNLVFGDWGFAVKEII YGK		2510.2319	454-474	2	ALKKQSDNNEGVWMWGMLFQ K		2456.1629	433-453	1	TNSGRPTYNYRFGDSSVPFY K
2600.2474	353-375	2	TRFEYSTSTTNSKSISETQG FTK		2600.2474	353-375	2	TRFEYSTSTTNSKSISETQG FTK		2505.3421	398-419	2	TTVPYTAIITTKFSTEMKGF LR		2416.3156	389-409	2	YEIIMSKSRTTVPYTAIITT K
2510.2319	454-474	2	ALKKQSDNNEGVWMWGMLFQ K		2510.2319	454-474	2	ALKKQSDNNEGVWMWGMLFQ K		2497.3296	481-501	2	VINRLTDETQYQFTLTGKLE K		2407.3595	552-572	2	VNLNNKEPFKPIEIPVTEVK V
2505.3421	398-419	2	TTVPYTAIITTKFSTEMKGF LR		2505.3421	398-419	2	TTVPYTAIITTKFSTEMKGF LR		2462.0982	239-259	2	NGFTWAADTRSFWGKWCEGD K		2339.2275	366-388	2	SISQTAGFTKKSSITLGPME GAK
2497.3296	481-501	2	VINRLTDETQYQFTLTGKLE K		2476.1138	239-259	2	NGFTWAADTRTFWGKWCEGD K		2456.1629	433-453	1	TNSGRPTYNYRFGDSSVPFY K		2338.1561	355-375	2	FEYSKATTNEKSISQTAGFT K
2476.1138	239-259	2	NGFTWAADTRTFWGKWCEGD K		2455.2827	481-501	2	VTNRLTDETQYQFTLAGKLE K		2416.3156	389-409	2	YEIIMSKSRTTVPYTAIITT K		2308.2910	552-571	1	VNLNNKEPFKPIEIPVTEVK
2440.1680	433-453	1	TNSGRPTFNYRFGDSSVPFY K		2440.1680	433-453	1	TNSGRPTFNYRFGDSSVPFY K		2407.3595	552-572	2	VNLNNKEPFKPIEIPVTEVK V		2305.2074	530-551	0	NITTYIAASGPADKPAVVEY PK
2412.2261	376-397	2	QSSITLGPMEGAKYEVIMSK SR		2412.2261	376-397	2	QSSITLGPMEGAKYEVIMSK SR		2339.2275	366-388	2	SISQTAGFTKKSSITLGPME GAK		2298.1832	377-397	2	SSITLGPMEGAKYEIIMSKS R
2402.2999	389-409	2	YEVIMSKSRTTVPYTAIITT K		2407.3595	552-572	2	VNLNNKEPFKPIEIPVTEVK V		2338.1561	355-375	2	FEYSKATTNEKSISQTAGFT K		2290.1767	100-118	2	VGYFLQGLYRSDTGWPRFK
2397.3387	552-572	2	VNLNNKEPFKPIEISVTEVK V		2402.2999	389-409	2	YEVIMSKSRTTVPYTAIITT K		2308.2910	552-571	1	VNLNNKEPFKPIEIPVTEVK		2283.2091	480-498	2	RVINRLTDETQYQFTLTGK
2397.1966	366-388	1	SISETQGFTKQSSITLGPME GAK		2397.1966	366-388	1	SISETQGFTKQSSITLGPME GAK		2298.1832	377-397	2	SSITLGPMEGAKYEIIMSKS R		2275.2002	396-415	2	SRTTVPYTAIITTKFSTEMK
2343.0987	355-375	1	FEYSTSTTNSKSISETQGFT K		2343.0987	355-375	1	FEYSTSTTNSKSISETQGFT K		2290.1767	100-118	2	VGYFLQGLYRSDTGWPRFK		2249.1086	184-203	2	CCTPAAKPLEMDEKSKIQTR
2298.2703	552-571	1	VNLNNKEPFKPIEISVTEVK		2308.2910	552-571	1	VNLNNKEPFKPIEIPVTEVK		2283.2091	480-498	2	RVINRLTDETQYQFTLTGK		2244.1196	110-128	2	SDTGWPRFKGYLFNLESAR
2290.1767	100-118	2	VGYFLQGLYRSDTGWPRFK		2290.1767	100-118	2	VGYFLQGLYRSDTGWPRFK		2275.2002	396-415	2	SRTTVPYTAIITTKFSTEMK		2198.0157	457-474	1	KQSDNNEGVWMWGMLFQK
2283.2091	480-498	2	RVINRLTDETQYQFTLTGK		2275.2002	396-415	2	SRTTVPYTAIITTKFSTEMK		2249.1086	184-203	2	CCTPAAKPLEMDEKSKIQTR		2183.1450	376-395	2	KSSITLGPMEGAKYEIIMSK
2275.2002	396-415	2	SRTTVPYTAIITTKFSTEMK		2249.1086	184-203	2	CCTPAAKPLEMDEKSKIQTR		2244.1196	110-128	2	SDTGWPRFKGYLFNLESAR		2169.1742	264-282	1	LNLVFGDWGFAVKEIIYGK
2249.1086	184-203	2	CCTPAAKPLEMDEKSKIQTR		2244.1196	110-128	2	SDTGWPRFKGYLFNLESAR		2198.0157	457-474	1	KQSDNNEGVWMWGMLFQK		2127.1080	481-498	1	VINRLTDETQYQFTLTGK
2244.1196	110-128	2	SDTGWPRFKGYLFNLESAR		2241.1622	480-498	2	RVTNRLTDETQYQFTLAGK		2183.1450	376-395	2	KSSITLGPMEGAKYEIIMSK		2110.9478	416-432	1	GFLRWEDGNGNFHQDYR
2198.0157	457-474	1	KQSDNNEGVWMWGMLFQK		2198.0157	457-474	1	KQSDNNEGVWMWGMLFQK		2170.0311	229-248	1	GVAVGEDFTRNGFTWAADTR		2094.0349	283-301	0	SVIEDLQAESVDSGVLYNR
2169.1742	264-282	1	LNLVFGDWGFAVKEIIYGK		2169.1742	264-282	1	LNLVFGDWGFAVKEIIYGK		2169.1742	264-282	1	LNLVFGDWGFAVKEIIYGK		2069.9208	458-474	0	QSDNNEGVWMWGMLFQK
2169.0930	376-395	1	QSSITLGPMEGAKYEVIMSK		2169.0930	376-395	1	QSSITLGPMEGAKYEVIMSK		2127.1080	481-498	1	VINRLTDETQYQFTLTGK		2055.0500	377-395	1	SSITLGPMEGAKYEIIMSK
2127.1080	481-498	1	VINRLTDETQYQFTLTGK		2110.9478	416-432	1	GFLRWEDGNGNFHQDYR		2110.9478	416-432	1	GFLRWEDGNGNFHQDYR		2032.0671	398-415	1	TTVPYTAIITTKFSTEMK
2110.9478	416-432	1	GFLRWEDGNGNFHQDYR		2094.0349	283-301	0	SVIEDLQAESVDSGVLYNR		2094.0349	283-301	0	SVIEDLQAESVDSGVLYNR		2020.0024	182-199	2	IRCCTPAAKPLEMDEKSK
2094.0349	283-301	0	SVIEDLQAESVDSGVLYNR		2085.0611	481-498	1	VTNRLTDETQYQFTLAGK		2069.9208	458-474	0	QSDNNEGVWMWGMLFQK		2015.0331	485-501	1	LTDETQYQFTLTGKLEK
2069.9208	458-474	0	QSDNNEGVWMWGMLFQK		2069.9208	458-474	0	QSDNNEGVWMWGMLFQK		2055.0500	377-395	1	SSITLGPMEGAKYEIIMSK		2015.0133	100-116	1	VGYFLQGLYRSDTGWPR
2032.0671	398-415	1	TTVPYTAIITTKFSTEMK		2032.0671	398-415	1	TTVPYTAIITTKFSTEMK		2032.0671	398-415	1	TTVPYTAIITTKFSTEMK		1968.9549	349-365	2	ASYTTKFEYSKATTNEK
2020.0024	182-199	2	IRCCTPAAKPLEMDEKSK		2020.0024	182-199	2	IRCCTPAAKPLEMDEKSK		2020.0024	182-199	2	IRCCTPAAKPLEMDEKSK		1932.9703	181-197	2	KIRCCTPAAKPLEMDEK
2015.0331	485-501	1	LTDETQYQFTLTGKLEK		2015.0133	100-116	1	VGYFLQGLYRSDTGWPR		2015.0331	485-501	1	LTDETQYQFTLTGKLEK		1921.9918	260-276	1	NGERLNLVFGDWGFAVK
2015.0133	100-116	1	VGYFLQGLYRSDTGWPR		1985.0226	485-501	1	LTDETQYQFTLAGKLEK		2015.0133	100-116	1	VGYFLQGLYRSDTGWPR		1849.8724	154-170	1	KGQCSCPGGYFLTGLYR
1970.9454	349-365	2	ASYKTRFEYSTSTTNSK		1970.9454	349-365	2	ASYKTRFEYSTSTTNSK		1968.9549	349-365	2	ASYTTKFEYSKATTNEK		1811.9497	360-376	2	ATTNEKSISQTAGFTKK
1932.9703	181-197	2	KIRCCTPAAKPLEMDEK		1932.9703	181-197	2	KIRCCTPAAKPLEMDEK		1932.9703	181-197	2	KIRCCTPAAKPLEMDEK		1804.8754	182-197	1	IRCCTPAAKPLEMDEK
1921.9918	260-276	1	NGERLNLVFGDWGFAVK		1921.9918	260-276	1	NGERLNLVFGDWGFAVK		1921.9918	260-276	1	NGERLNLVFGDWGFAVK		1798.7965	249-263	2	SFWGKWCEGDKNGER
1849.8724	154-170	1	KGQCSCPGGYFLTGLYR		1849.8724	154-170	1	KGQCSCPGGYFLTGLYR		1849.8724	154-170	1	KGQCSCPGGYFLTGLYR		1750.8172	184-199	1	CCTPAAKPLEMDEKSK
1812.8122	249-263	2	TFWGKWCEGDKNGER		1812.8122	249-263	2	TFWGKWCEGDKNGER		1811.9497	360-376	2	ATTNEKSISQTAGFTKK		1745.9432	499-513	2	LEKVEGTSVNVKWEK
1804.8754	182-197	1	IRCCTPAAKPLEMDEK		1804.8754	182-197	1	IRCCTPAAKPLEMDEK		1804.8754	182-197	1	IRCCTPAAKPLEMDEK		1743.8237	239-253	1	NGFTWAADTRSFWGK
1757.8394	239-253	1	NGFTWAADTRTFWGK		1757.8394	239-253	1	NGFTWAADTRTFWGK		1798.7965	249-263	2	SFWGKWCEGDKNGER		1724.9832	558-572	1	EPFKPIEIPVTEVKV
1750.8172	184-199	1	CCTPAAKPLEMDEKSK		1750.8172	184-199	1	CCTPAAKPLEMDEKSK		1750.8172	184-199	1	CCTPAAKPLEMDEKSK		1721.7774	155-170	0	GQCSCPGGYFLTGLYR
1745.9432	499-513	2	LEKVEGTSVNVKWEK		1745.9432	499-513	2	LEKVEGTSVNVKWEK		1745.9432	499-513	2	LEKVEGTSVNVKWEK		1683.8548	360-375	1	ATTNEKSISQTAGFTK
1721.7774	155-170	0	GQCSCPGGYFLTGLYR		1724.9832	558-572	1	EPFKPIEIPVTEVKV		1743.8237	239-253	1	NGFTWAADTRSFWGK		1644.8115	485-498	0	LTDETQYQFTLTGK
1714.9625	558-572	1	EPFKPIEISVTEVKV		1721.7774	155-170	0	GQCSCPGGYFLTGLYR		1724.9832	558-572	1	EPFKPIEIPVTEVKV		1637.6727	420-432	0	WEDGNGNFHQDYR
1644.8115	485-498	0	LTDETQYQFTLTGK		1637.6727	420-432	0	WEDGNGNFHQDYR		1721.7774	155-170	0	GQCSCPGGYFLTGLYR		1634.8570	502-515	2	VEGTSVNVKWEKMK
1637.6727	420-432	0	WEDGNGNFHQDYR		1634.8570	502-515	2	VEGTSVNVKWEKMK		1683.8548	360-375	1	ATTNEKSISQTAGFTK		1625.9148	558-571	0	EPFKPIEIPVTEVK
1634.8570	502-515	2	VEGTSVNVKWEKMK		1625.9148	558-571	0	EPFKPIEIPVTEVK		1644.8115	485-498	0	LTDETQYQFTLTGK		1586.8577	444-457	2	FGDSSVPFYKALKK
1615.8941	558-571	0	EPFKPIEISVTEVK		1614.8009	485-498	0	LTDETQYQFTLAGK		1637.6727	420-432	0	WEDGNGNFHQDYR		1584.7837	516-529	2	LNRRDVSGNDEPGR
1586.8577	444-457	2	FGDSSVPFYKALKK		1586.8577	444-457	2	FGDSSVPFYKALKK		1625.9148	558-571	0	EPFKPIEIPVTEVK		1553.8322	171-183	2	ADGDDLYFLKKIR
1553.8322	171-183	2	ADGDDLYFLKKIR		1553.8322	171-183	2	ADGDDLYFLKKIR		1616.9006	502-515	2	VEGTSVNVKWEKIK		1551.8741	396-409	1	SRTTVPYTAIITTK
1551.8741	396-409	1	SRTTVPYTAIITTK		1551.8741	396-409	1	SRTTVPYTAIITTK		1586.8577	444-457	2	FGDSSVPFYKALKK		1535.6902	184-197	0	CCTPAAKPLEMDEK
1535.6902	184-197	0	CCTPAAKPLEMDEK		1535.6902	184-197	0	CCTPAAKPLEMDEK		1553.8322	171-183	2	ADGDDLYFLKKIR		1524.7111	36-48	0	CNEINSYINALDR
1521.7180	353-365	1	TRFEYSTSTTNSK		1524.7111	36-48	0	CNEINSYINALDR		1551.8741	396-409	1	SRTTVPYTAIITTK		1465.7838	264-276	0	LNLVFGDWGFAVK
1510.6954	36-48	0	CNDINSYINALDR		1521.7180	353-365	1	TRFEYSTSTTNSK		1535.6902	184-197	0	CCTPAAKPLEMDEK		1458.7627	444-456	1	FGDSSVPFYKALK
1465.7838	264-276	0	LNLVFGDWGFAVK		1465.7838	264-276	0	LNLVFGDWGFAVK		1524.7111	36-48	0	CNEINSYINALDR		1444.7583	117-128	1	FKGYLFNLESAR
1458.7627	444-456	1	FGDSSVPFYKALK		1458.7627	444-456	1	FGDSSVPFYKALK		1465.7838	264-276	0	LNLVFGDWGFAVK		1390.7172	302-314	1	ASSPVTESIDRTK
1444.7583	117-128	1	FKGYLFNLESAR		1444.7583	117-128	1	FKGYLFNLESAR		1458.7627	444-456	1	FGDSSVPFYKALK		1375.7216	502-513	1	VEGTSVNVKWEK
1390.7172	302-314	1	ASSPVTESIERSK		1390.7172	302-314	1	ASSPVTESIERSK		1444.7583	117-128	1	FKGYLFNLESAR		1342.5884	249-259	1	SFWGKWCEGDK
1375.7216	502-513	1	VEGTSVNVKWEK		1375.7216	502-513	1	VEGTSVNVKWEK		1390.7172	302-314	1	ASSPVTESIDRTK		1328.6342	433-443	0	TNSGRPTYNYR
1356.6041	249-259	1	TFWGKWCEGDK		1356.6041	249-259	1	TFWGKWCEGDK		1375.7216	502-513	1	VEGTSVNVKWEK		1324.6419	349-359	1	ASYTTKFEYSK
1318.6671	376-388	0	QSSITLGPMEGAK		1318.6671	376-388	0	QSSITLGPMEGAK		1342.5884	249-259	1	SFWGKWCEGDK		1318.7035	376-388	1	KSSITLGPMEGAK
1312.6393	433-443	0	TNSGRPTFNYR		1312.6393	433-443	0	TNSGRPTFNYR		1328.6342	433-443	0	TNSGRPTYNYR		1317.6321	355-365	1	FEYSKATTNEK
1308.7409	398-409	0	TTVPYTAIITTK		1308.7409	398-409	0	TTVPYTAIITTK		1324.6419	349-359	1	ASYTTKFEYSK		1308.7409	398-409	0	TTVPYTAIITTK
1302.7263	499-510	1	LEKVEGTSVNVK		1302.7263	499-510	1	LEKVEGTSVNVK		1318.7035	376-388	1	KSSITLGPMEGAK		1302.7263	499-510	1	LEKVEGTSVNVK
1284.6470	171-181	1	ADGDDLYFLKK		1284.6470	171-181	1	ADGDDLYFLKK		1317.6321	355-365	1	FEYSKATTNEK		1284.6470	171-181	1	ADGDDLYFLKK
1264.5692	355-365	0	FEYSTSTTNSK		1264.5692	355-365	0	FEYSTSTTNSK		1308.7409	398-409	0	TTVPYTAIITTK		1243.7018	475-484	2	FPDARRVINR
1243.7018	475-484	2	FPDARRVINR		1231.6654	475-484	2	FPDARRVTNR		1302.7263	499-510	1	LEKVEGTSVNVK		1215.6520	100-109	0	VGYFLQGLYR
1215.6520	100-109	0	VGYFLQGLYR		1215.6520	100-109	0	VGYFLQGLYR		1284.6470	171-181	1	ADGDDLYFLKK		1215.6190	410-419	1	FSTEMKGFLR
1215.6190	410-419	1	FSTEMKGFLR		1215.6190	410-419	1	FSTEMKGFLR		1243.7018	475-484	2	FPDARRVINR		1201.5556	519-529	1	RDVSGNDEPGR
1193.5004	254-263	1	WCEGDKNGER		1193.5004	254-263	1	WCEGDKNGER		1215.6520	100-109	0	VGYFLQGLYR		1193.5004	254-263	1	WCEGDKNGER
1175.5902	302-312	0	ASSPVTESIER		1175.5902	302-312	0	ASSPVTESIER		1215.6190	410-419	1	FSTEMKGFLR		1190.6085	377-388	0	SSITLGPMEGAK
1169.5949	119-128	0	GYLFNLESAR		1169.5949	119-128	0	GYLFNLESAR		1193.5004	254-263	1	WCEGDKNGER		1169.5949	119-128	0	GYLFNLESAR
1156.5520	171-180	0	ADGDDLYFLK		1156.5520	171-180	0	ADGDDLYFLK		1190.6085	377-388	0	SSITLGPMEGAK		1167.6368	366-376	1	SISQTAGFTKK
1146.5466	444-453	0	FGDSSVPFYK		1146.5466	444-453	0	FGDSSVPFYK		1169.5949	119-128	0	GYLFNLESAR		1161.5746	302-312	0	ASSPVTESIDR
1138.5276	239-248	0	NGFTWAADTR		1138.5276	239-248	0	NGFTWAADTR		1167.6368	366-376	1	SISQTAGFTKK		1156.5520	171-180	0	ADGDDLYFLK
1112.5768	389-397	1	YEVIMSKSR		1112.5768	389-397	1	YEVIMSKSR		1161.5746	302-312	0	ASSPVTESIDR		1146.5466	444-453	0	FGDSSVPFYK
1104.5982	511-518	2	WEKMKLNR		1104.5982	511-518	2	WEKMKLNR		1156.5520	171-180	0	ADGDDLYFLK		1138.5276	239-248	0	NGFTWAADTR
1097.5473	366-375	0	SISETQGFTK		1097.5473	366-375	0	SISETQGFTK		1146.5466	444-453	0	FGDSSVPFYK		1126.5925	389-397	1	YEIIMSKSR
1093.5425	110-118	1	SDTGWPRFK		1093.5425	110-118	1	SDTGWPRFK		1138.5276	239-248	0	NGFTWAADTR		1104.5982	511-518	2	WEKMKLNR
932.5047	502-510	0	VEGTSVNVK		932.5047	502-510	0	VEGTSVNVK		1126.5925	389-397	1	YEIIMSKSR		1093.5425	110-118	1	SDTGWPRFK
910.5105	347-354	2	GKASYKTR		910.5105	347-354	2	GKASYKTR		1093.5425	110-118	1	SDTGWPRFK		1045.4545	520-529	0	DVSGNDEPGR
869.4437	389-395	0	YEVIMSK		869.4437	389-395	0	YEVIMSK		1086.6418	511-518	2	WEKIKLNR		1039.5418	366-375	0	SISQTAGFTK
818.3791	110-116	0	SDTGWPR		818.3791	110-116	0	SDTGWPR		1050.5214	229-238	0	GVAVGEDFTR		932.5047	502-510	0	VEGTSVNVK
817.4825	514-519	2	MKLNRR		817.4825	514-519	2	MKLNRR		1039.5418	366-375	0	SISQTAGFTK		883.4593	389-395	0	YEIIMSK
761.4053	475-480	1	FPDARR		761.4053	475-480	1	FPDARR		932.5047	502-510	0	VEGTSVNVK		818.3791	110-116	0	SDTGWPR
										883.4593	389-395	0	YEIIMSK		817.4825	514-519	2	MKLNRR
										818.3791	110-116	0	SDTGWPR		761.4053	475-480	1	FPDARR
										799.5261	514-519	2	IKLNRR
										761.4053	475-480	1	FPDARR
B
10 20 30 40 50 60					10 20 30 40 50 60					10 20 30 40 50 60					10 20 30 40 50 60
mflqiflavt lvqyvssqct ysswwysfdt pgqskCNDIN SYINALDRnd vnwaddalsn					mflqifvavt lvqyvssqct ysswwysfdt pgqskCNEIN SYINALDRnd vnwaddalsn					mlvqflfaat llqyvssqct ysswwysfdt pgqskCNEIN SYINALDRnd vnwaddalsn					mlvqflfaat lvqyvssqct ysswwysfdt pgqskCNEIN SYINALDRnd vnwaddplsn
70 80 90 100 110 120					70 80 90 100 110 120					70 80 90 100 110 120					70 80 90 100 110 120
legvqccrpp apwnnveqqv vyedwtatld sdytwafcrV GYFLQGLYRS DTGWPRFKGY					legvqccrpp apwnnveqqv vyedwtatld sdytwafcrV GYFLQGLYRS DTGWPRFKGY					legvqccrpp apwnnveqqv vyedwtatld sdytwafcrV GYFLQGLYRS DTGWPRFKGY					legvqccqpp apwnnveqqv vyedwtatld sdytwafcrV GYFLQGLYRS DTGWPRFKGY
130 140 150 160 170 180					130 140 150 160 170 180					130 140 150 160 170 180					130 140 150 160 170 180
LFNLESARCT KPANHPLNYG TCQDIDVSSC MGRKGQCSCP GGYFLTGLYR ADGDDLYFLK					LFNLESARCT KPANHPLNYG TCQDIDVSSC MGRKGQCSCP GGYFLTGLYR ADGDDLYFLK					LFNLESARCT KPANHPLNYG NCQDIDVSSC MGRKGQCSCP GGYFLTGLYR ADGDDLYFLK					LFNLESARCT KPANHPLNYG TCQDIDVSSC MGRKGQCSCP GGYFLTGLYR ADGDDLYFLK
190 200 210 220 230 240					190 200 210 220 230 240					190 200 210 220 230 240					190 200 210 220 230 240
KIRCCTPAAK PLEMDEKSKI QTRIMDTTLW NMATLAHYMG YGWCYGCHGL AVGEDFTRNG					KIRCCTPAAK PLEMDEKSKI QTRIMDTTLW NMATLAHYMG YGWCYGCHGL AVGEDFTRNG					KIRCCTPAAK PLEMDEKSKI QTRIMDTTLW NMATLAHYLG YGWCYGCRGV AVGEDFTRNG					KIRCCTPAAK PLEMDEKSKI QTRIMDTTLW NMATLAHYMG YGWCYGCHGL AVGEDFTRNG
250 260 270 280 290 300					250 260 270 280 290 300					250 260 270 280 290 300					250 260 270 280 290 300
FTWAADTRTF WGKWCEGDKN GERLNLVFGD WGFAVKEIIY GKSVIEDLQA ESVDSGVLYN					FTWAADTRTF WGKWCEGDKN GERLNLVFGD WGFAVKEIIY GKSVIEDLQA ESVDSGVLYN					FTWAADTRSF WGKWCEGDKN GERLNLVFGD WGFAVKEIIY GKSVIEDLQA ESVDSGVLYN					FTWAADTRSF WGKWCEGDKN GERLNLVFGD WGFAVKEIIY GKSVIEDLQA ESVDSGVLYN
310 320 330 340 350 360					310 320 330 340 350 360					310 320 330 340 350 360					310 320 330 340 350 360
RASSPVTESI ERSKTIQETI THSTTSTFTN SHELGVELEF EIASVKGKAS YKTRFEYSTS					RASSPVTESI ERSKTIQETI THSTTSTFTN SHGLGVELEF EIASVKGKAS YKTRFEYSTS					RASSPVTESI DRTKTIEETV THSTTSTFTN SHELGIELNF EIASVSGKAS YTTKFEYSKA					RASSPVTESI DRTKTIQETI THSTTSTFTN SHELGIELNF EIASVSGKAS YTTKFEYSKA
370 380 390 400 410 420					370 380 390 400 410 420					370 380 390 400 410 420					370 380 390 400 410 420
TTNSKSISET QGFTKQSSIT LGPMEGAKYE VIMSKSRTTV PYTAIITTKF STEMKGFLRW					TTNSKSISET QGFTKQSSIT LGPMEGAKYE VIMSKSRTTV PYTAIITTKF STEMKGFLRW					TTNEKSISQT AGFTKKSSIT LGPMEGAKYE IIMSKSRTTV PYTAIITTKF STEMKGFLRW					TTNEKSISQT AGFTKKSSIT LGPMEGAKYE IIMSKSRTTV PYTAIITTKF STEMKGFLRW
430 440 450 460 470 480					430 440 450 460 470 480					430 440 450 460 470 480					430 440 450 460 470 480
EDGNGNFHQD YRTNSGRPTF NYRFGDSSVP FYKALKKQSD NNEGVWMWGM LFQKFPDARR					EDGNGNFHQD YRTNSGRPTF NYRFGDSSVP FYKALKKQSD NNEGVWMWGM LFQKFPDARR					EDGNGNFHQD YRTNSGRPTY NYRFGDSSVP FYKALKKQSD NNEGVWMWGM LFQKFPDARR					EDGNGNFHQD YRTNSGRPTY NYRFGDSSVP FYKALKKQSD NNEGVWMWGM LFQKFPDARR
490 500 510 520 530 540					490 500 510 520 530 540					490 500 510 520 530 540					490 500 510 520 530 540
VINRLTDETQ YQFTLTGKLE KVEGTSVNVK WEKMKLNRRD VSGNDAPGSN ITTYIAASGP					VTNRLTDETQ YQFTLAGKLE KVEGTSVNVK WEKMKLNRRD VSGNDEPGSN ITTYIAASGP					VINRLTDETQ YQFTLTGKLE KVEGTSVNVK WEKIKLNRRD VSGNDAPGSN ITTYIAASGP					VINRLTDETQ YQFTLTGKLE KVEGTSVNVK WEKMKLNRRD VSGNDEPGRN ITTYIAASGP
550 560 570					550 560 570					550 560 570					550 560 570
ADKPAVVEYP KVNLNNKEPF KPIEISVTEV KV					ADKPAVVEYP KVNLNNKEPF KPIEIPVTEV KV					ADKPAVVEYP KVNLNNKEPF KPIEIPVTEV KV					ADKPAVVEYP KVNLNNKEPF KPIEIPVTEV KV
