# Supplementary material for: The structural features and immunological role of biomphalysins in the snail Biomphalaria glabrata
Source: PLoS Pathog. 2025 Jun 24;21(6):e1013225. doi: 10.1371/journal.ppat.1013225 (PMC12186885; doi:10.1371/journal.ppat.1013225)
Supplement: S15 Fig — For the two sets of predictions (non-mature and Cter-mature), biomphalysins were compared two by two with ChimeraX matchmaker tool, for different regions in the proteins. When comparing Cα RMSD from ChimeraX matchmaker tool, 89% of the values for small lobe comparison are under 2.0 Å, while only 8% of the values when large lobes are compared (S11 Fig). This indicates very similar/conserved structure organization of all domains I/ small lobes, despite very relatively low sequence identity (15% of values are above 60% identity -S11B Fig). Large lobe organization is conserved, but its orientation changes between each prediction and affects global and large lobe RMSD. Removal of unfolded C-terminal residues also modify the orientation: RMSD are decreased, most of the biomphalysins seem more aligned along a vertical axis. This observation can be an artifact of AlphaFold predictions or a structural rearrangement necessary for the activity. Biomphalysin 20 is a particular case: it is the protein with the highest RMSDs, followed by biomphalysins 19 and 23. In the transmembrane region, there is a long α-helix instead of a loop and the insertion loop is positioned on the other side of the large lobe compared to other predictions. It is also the case for biomphalysin 19, but only when the prediction includes the unfolded C-terminal residues. Either biomphalysin 20 shape is a prediction artifact or a specific structural organization linked to its function. (XLSX) [file ppat.1013225.s015.xlsx]

## Sheet: Sheet1
RMSD (Å)		Global	Domain I = Small lobe	Domains II, III and IV = Large lobe	Domain I and II = Nter region	Domain I and IV = Cter region
Non mature	Maximum	16	3.5	17	5.2	18
		B3/B20	B9/B23	B7/B20	B5/B23	B12/B20
	Minimum	1.0	0.30	1.0	0.42	1.3
		B2/B3	B13/B14	B16/B17	B13/B14	B16/B17
Cter mature	Maximum	9.8	3.5	11	5.1	13
		B6/B20	B20/B23	B6/B20	B5/B20	B15/B20
	Minimum	0.91	0.23	0.86	0.34	0.89
		B2/B3	B1/B2	B2/B3	B1/B2	B2/B3
Proportions of RMSD values:		Global	Domain I = Small lobe	Domains II, III and IV = Large lobe	Domain I and II = Nter region	Domain I and IV = Cter region
Non mature	≤ 2 Å	8%	89%	8%	77%	5%
	2 < RMSD < 4 Å	54%	11%	51%	22%	35%
	≥ 4 Å	38%	0%	42%	0%	60%
Cter mature	≤ 2 Å	12%	87%	12%	78%	11%
	2 < RMSD < 4 Å	51%	13%	43%	22%	48%
	≥ 4 Å	37%	0%	45%	0%	41%
