# Supplementary material for: The structural features and immunological role of biomphalysins in the snail Biomphalaria glabrata
Source: PLoS Pathog. 2025 Jun 24;21(6):e1013225. doi: 10.1371/journal.ppat.1013225 (PMC12186885; doi:10.1371/journal.ppat.1013225)
Supplement: S18 Fig — (XLSX) [file ppat.1013225.s018.xlsx]

## Sheet: Primer List
Primer List (qRTPCR)
>B1_F				>B8_F				>B15_F				>B23_F
AGTATCTCTGAAACTCAAGGC				AGTGCATGCCGTCGTAATTG				CTTGGGTGATGTTTTGAAAATA				CCACCAAGTATTATGTAAGGATTATGAC
>B1_R				>B8_R				>B15_R				>B23_R
GAACAGAGGAGTCTCCGAA				TCGGAAATTGTCATCTAACTGGTAT				ATCTCCAAAAGTGTAAGGTA				CGCAGGCTTACAACATCTGCCGT
>B2_F				>B9_F				>B16_F				>S19_F
TGGCTCTCAGTCTCTGGGA				GGAGCCGTATGTTGGTG				CATTTAACGAAGTGTGAAGGTG				TTCTGTTGCTCGCCAC
>B2_R				>B9_R				>B16_R				>S19_R
CATTACATTTAGATTGCCCAGG				CCAGAATCAATAGTTTCCGGT				CTTTCATTCAGATGGTTGAACTC				CCTGTATTTGCATCCTGTT
>B3_F				>B10_F				>B17_F				>Actine_F
AGAGTTAGTCATGGACGAGA				GTTTTGCAACTCATTGTTTTTTTC				CTTATTTGATATCTTAAAAATATCAG				TATGTGCAAGGCAGGTTTCG
>B3_R				>B10_R				>B17_R				>Actine_R
CCCAGAATGAGCGTGTATC				TTCCCTGTGTCCAGATCGT				ATCTCCAAAAGTGTAAGGTA				AGCTGTCCTTCTGACCCATACC
>B4_F				>B11_F				>B18_F
GGTGACTCATGGGAAGC				TGAGTATAGACGGTGGCATGAG				CTGGTCAGACCTATGGGA
>B4_R				>B11_R				>B18_R
TTCAGTTCTCCAGAGTCAATAG				TGTAGTTGCTTTAAGCACAT				TCAATGTTCTTAGCATAACAGTCAC
>B5_F				>B12_F				>B20_F
ATTTGACGTAGACTGGAATGAT				GGCGGACAAACCAGAGATAATAG				AGTCAAGAGTGATTACCTGC
>B5_R				>B12_R				>B20_R
GACCTGTATAGACCTTGAATGAAGTAA				GGCAAGTCTTTTATCACACT				CTCCTAACATCCAACCCT
>B6_F				>B13_F				>B21_F
CTACAGAGATGAAAGGATTC				GTAAGTGGGATCGGTCAGAAGA				ATTTATTTAGCAAGGTGCAGATG
>B6_R				>B13_R				>B21_R
GATACTGAGATTCATCCG				AGGCCAGTGATATAGTAATCAT				GCCGTATATGGAATCGTAGTT
>B7_F				>B14_F				>B22_F
CTCACGTTGTGACGGTGATAAA				GCTGGGCCGGAAGTAATAGATA				GCTGGTCAATCCATATGTCACCGTG
>B7_R				>B14_R				>B22_R
CCAGTTCGTGACTGTTGGTAAA				TCCGGTTGCAATTCATCG				GGGAGGATAAATACCAATCTTGGC
