# Supplementary material for: The structural features and immunological role of biomphalysins in the snail Biomphalaria glabrata
Source: PLoS Pathog. 2025 Jun 24;21(6):e1013225. doi: 10.1371/journal.ppat.1013225 (PMC12186885; doi:10.1371/journal.ppat.1013225)
Supplement: S19 Fig — Raw Ct data for qRTPCR analyses shown in Fig 5. (XLSX) [file ppat.1013225.s019.xlsx]

## Sheet: Sheet1
0, 6, 12, 24, 48, 96=infection time (0=uninfected)

## Sheet: Compatible
	Condition	Ct
0_1 S19	0_1 S19	17.46
	0_1 S19	17.59
0_2 S19	0_2 S19	17.98
	0_2 S19	17.92
0_3 S19	0_3 S19	17.95
	0_3 S19	17.86
0_4 S19	0_4 S19	17.32
	0_4 S19	17.46
0_5 S19	0_5 S19	17.68
	0_5 S19	17.59
0_6 S19	0_6 S19	18.17
	0_6 S19	18.07
0_7 S19	0_7 S19	17.68
	0_7 S19	17.63
0_8 S19	0_8 S19	18.1
	0_8 S19	18.01
3_1 S19	3_1 S19	18.55
	3_1 S19	18.35
3_2 S19	3_2 S19	18.79
	3_2 S19	18.65
3_3 S19	3_3 S19	18.3
	3_3 S19	18.23
3_4 S19	3_4 S19	18.08
	3_4 S19	17.93
6_1 S19	6_1 S19	17.7
	6_1 S19	17.45
6_2 S19	6_2 S19	17.67
	6_2 S19	17.61
6_3 S19	6_3 S19	17.74
	6_3 S19	17.6
6_4 S19	6_4 S19	17.65
	6_4 S19	17.63
12_1 S19	12_1 S19	17.44
	12_1 S19	17.06
12_2 S19	12_2 S19	18.8
	12_2 S19	18.86
12_3 S19	12_3 S19	18.75
	12_3 S19	18.55
12_4 S19	12_4 S19	17.92
	12_4 S19	18.05
24_1 S19	24_1 S19	18.63
	24_1 S19	18.15
24_2 S19	24_2 S19	17.52
	24_2 S19	17.51
24_3 S19	24_3 S19	18.06
	24_3 S19	18.02
24_4 S19	24_4 S19	18.75
	24_4 S19	18.63
48_1 S19	48_1 S19	18.58
	48_1 S19	18.26
48_2 S19	48_2 S19	19.1
	48_2 S19	19.08
48_3 S19	48_3 S19	18.27
	48_3 S19	18.31
48_4 S19	48_4 S19	19.03
	48_4 S19	18.92
96_1 S19	96_1 S19	18.18
	96_1 S19	17.83
96_2 S19	96_2 S19	19.7
	96_2 S19	19.69
96_3 S19	96_3 S19	18.87
	96_3 S19	18.79
96_4 S19	96_4 S19	19.15
	96_4 S19	19.19
0 ∅ RT S19	0 ∅ RT S19	36.84
	0 ∅ RT S19	36.33
48 ∅ RT S19	48 ∅ RT S19	38.19
	48 ∅ RT S19	35.74
∅ Water	∅ Water	34.05
	∅ Water	34.46
0_1 B1	0_1 B1	22.6
	0_1 B1	22.43
0_2 B1	0_2 B1	22.43
	0_2 B1	22.34
0_3 B1	0_3 B1	22.61
	0_3 B1	22.48
0_4 B1	0_4 B1	23.85
	0_4 B1	23.78
0_5 B1	0_5 B1	23.42
	0_5 B1	23.34
0_6 B1	0_6 B1	24.15
	0_6 B1	24.22
0_7 B1	0_7 B1	23.01
	0_7 B1	22.85
0_8 B1	0_8 B1	22.74
	0_8 B1	22.7
3_1 B1	3_1 B1	22.86
	3_1 B1	22.87
3_2 B1	3_2 B1	22.63
	3_2 B1	22.46
3_3 B1	3_3 B1	22.64
	3_3 B1	22.82
3_4 B1	3_4 B1	23.56
	3_4 B1	23.65
6_1 B1	6_1 B1	21.65
	6_1 B1	21.7
6_2 B1	6_2 B1	21.77
	6_2 B1	22.22
6_3 B1	6_3 B1	22.44
	6_3 B1	22.15
6_4 B1	6_4 B1	21.79
	6_4 B1	21.82
12_1 B1	12_1 B1	21.88
	12_1 B1	21.62
12_2 B1	12_2 B1	24
	12_2 B1	24.01
12_3 B1	12_3 B1	24.55
	12_3 B1	24.56
12_4 B1	12_4 B1	21.8
	12_4 B1	21.79
24_1 B1	24_1 B1	22.75
	24_1 B1	22.93
24_2 B1	24_2 B1	22.73
	24_2 B1	22.62
24_3 B1	24_3 B1	23.04
	24_3 B1	23.16
24_4 B1	24_4 B1	24.02
	24_4 B1	23.69
48_1 B1	48_1 B1	24.3
	48_1 B1	24.27
48_2 B1	48_2 B1	24.79
	48_2 B1	24.68
48_3 B1	48_3 B1	23.66
	48_3 B1	23.68
48_4 B1	48_4 B1	24.89
	48_4 B1	24.98
96_1 B1	96_1 B1	24.3
	96_1 B1	24.3
96_2 B1	96_2 B1	26.86
	96_2 B1	26.96
96_3 B1	96_3 B1	23.73
	96_3 B1	23.77
96_4 B1	96_4 B1	25.06
	96_4 B1	25.12
0 ∅ RT B1	0 ∅ RT B1
	0 ∅ RT B1	40.09
48 ∅ RT B1	48 ∅ RT B1	48
	48 ∅ RT B1	30.32
∅ Water	∅ Water	46.5
	∅ Water	48
0_1 B2	0_1 B2	24.23
	0_1 B2	24.04
0_2 B2	0_2 B2	27.26
	0_2 B2	26.7
0_3 B2	0_3 B2	24.07
	0_3 B2	24.02
0_4 B2	0_4 B2	23.53
	0_4 B2	23.6
0_5 B2	0_5 B2	24.47
	0_5 B2	24.15
0_6 B2	0_6 B2	25.47
	0_6 B2	25.43
0_7 B2	0_7 B2	26.1
	0_7 B2	26.22
0_8 B2	0_8 B2	24.09
	0_8 B2	24.04
3_1 B2	3_1 B2	24.27
	3_1 B2	23.94
3_2 B2	3_2 B2	23.14
	3_2 B2	23.23
3_3 B2	3_3 B2	27.32
	3_3 B2	27.22
3_4 B2	3_4 B2	24.48
	3_4 B2	24.23
6_1 B2	6_1 B2	21.96
	6_1 B2	21.74
6_2 B2	6_2 B2	22.84
	6_2 B2	22.7
6_3 B2	6_3 B2	22.92
	6_3 B2	22.83
6_4 B2	6_4 B2	22.13
	6_4 B2	21.93
12_1 B2	12_1 B2	22.5
	12_1 B2	22.15
12_2 B2	12_2 B2	25.23
	12_2 B2	25.13
12_3 B2	12_3 B2	25.49
	12_3 B2	25.25
12_4 B2	12_4 B2	23.13
	12_4 B2	23.05
24_1 B2	24_1 B2	23.87
	24_1 B2	23.56
24_2 B2	24_2 B2	23.9
	24_2 B2	23.68
24_3 B2	24_3 B2	24.01
	24_3 B2	23.9
24_4 B2	24_4 B2	24.98
	24_4 B2	24.86
48_1 B2	48_1 B2	26.7
	48_1 B2	26.47
48_2 B2	48_2 B2	28.15
	48_2 B2	28.24
48_3 B2	48_3 B2	26.49
	48_3 B2	26.14
48_4 B2	48_4 B2	25.85
	48_4 B2	25.84
96_1 B2	96_1 B2	28.71
	96_1 B2	28.55
96_2 B2	96_2 B2	28.75
	96_2 B2	28.85
96_3 B2	96_3 B2	26.61
	96_3 B2	26.62
96_4 B2	96_4 B2	29.17
	96_4 B2	29.7
0 ∅ RT B2	0 ∅ RT B2	40.82
	0 ∅ RT B2
48 ∅ RT B2	48 ∅ RT B2	40.76
	48 ∅ RT B2	48
∅ Water	∅ Water	39.01
	∅ Water	38.24
0_1 B20	0_1 B20	24.47
	0_1 B20	24.29
0_2 B20	0_2 B20	27.08
	0_2 B20	26.87
0_3 B20	0_3 B20	25.6
	0_3 B20	25.75
0_4 B20	0_4 B20	25.46
	0_4 B20	25.42
0_5 B20	0_5 B20	25.53
	0_5 B20	25.6
0_6 B20	0_6 B20	27.21
	0_6 B20	27.68
0_7 B20	0_7 B20	26.55
	0_7 B20	26.29
0_8 B20	0_8 B20	27.08
	0_8 B20	27.28
3_1 B20	3_1 B20	25.67
	3_1 B20	25.89
3_2 B20	3_2 B20	26.66
	3_2 B20	26.96
3_3 B20	3_3 B20	25.72
	3_3 B20	25.51
3_4 B20	3_4 B20	25.65
	3_4 B20	25.72
6_1 B20	6_1 B20	23.66
	6_1 B20	23.67
6_2 B20	6_2 B20	26.8
	6_2 B20	26.93
6_3 B20	6_3 B20	23.79
	6_3 B20	23.72
6_4 B20	6_4 B20	23.81
	6_4 B20	23.75
12_1 B20	12_1 B20	23.22
	12_1 B20	23.42
12_2 B20	12_2 B20	27.63
	12_2 B20	27.16
12_3 B20	12_3 B20	24.27
	12_3 B20	24.15
12_4 B20	12_4 B20	24.62
	12_4 B20	24.54
24_1 B20	24_1 B20	24.83
	24_1 B20	24.84
24_2 B20	24_2 B20	24.75
	24_2 B20	24.74
24_3 B20	24_3 B20	26.01
	24_3 B20	25.99
24_4 B20	24_4 B20	25.56
	24_4 B20	25.43
48_1 B20	48_1 B20	29.59
	48_1 B20	29.16
48_2 B20	48_2 B20	31.01
	48_2 B20	31.62
48_3 B20	48_3 B20	28.81
	48_3 B20	28.83
48_4 B20	48_4 B20	27.57
	48_4 B20	27.56
96_1 B20	96_1 B20	27.04
	96_1 B20	27.03
96_2 B20	96_2 B20	31.08
	96_2 B20	31.74
96_3 B20	96_3 B20	28.12
	96_3 B20	27.98
96_4 B20	96_4 B20	31.84
	96_4 B20	31.16
0 ∅ RT B20	0 ∅ RT B20	35.9
	0 ∅ RT B20	45.9
48 ∅ RT B20	48 ∅ RT B20	39.19
	48 ∅ RT B20	40.15
∅ Water	∅ Water	37.2
	∅ Water	37.15
0_1 B4	0_1 B4	24.48
	0_1 B4	24.5
0_2 B4	0_2 B4	29.91
	0_2 B4	30.05
0_3 B4	0_3 B4	26.26
	0_3 B4	26.68
0_4 B4	0_4 B4	27.92
	0_4 B4	28.29
0_5 B4	0_5 B4	24.21
	0_5 B4	24.19
0_6 B4	0_6 B4	28.68
	0_6 B4	28.46
0_7 B4	0_7 B4	24.6
	0_7 B4	24.48
0_8 B4	0_8 B4	32.93
	0_8 B4	32.31
3_1 B4	3_1 B4	25.96
	3_1 B4	25.86
3_2 B4	3_2 B4	30.53
	3_2 B4	30.15
3_3 B4	3_3 B4	25.04
	3_3 B4	25.02
3_4 B4	3_4 B4	24.18
	3_4 B4	24.44
6_1 B4	6_1 B4	26.55
	6_1 B4	26.32
6_2 B4	6_2 B4	32.05
	6_2 B4	32
6_3 B4	6_3 B4	23.65
	6_3 B4	23.77
6_4 B4	6_4 B4	24.42
	6_4 B4	24.33
12_1 B4	12_1 B4	22.32
	12_1 B4	22.42
12_2 B4	12_2 B4	27.49
	12_2 B4	27.68
12_3 B4	12_3 B4	25.17
	12_3 B4	25.31
12_4 B4	12_4 B4	27.44
	12_4 B4	27.3
24_1 B4	24_1 B4	24.93
	24_1 B4	24.85
24_2 B4	24_2 B4	27.75
	24_2 B4	27.8
24_3 B4	24_3 B4	24.99
	24_3 B4	24.97
24_4 B4	24_4 B4	26.19
	24_4 B4	26.25
48_1 B4	48_1 B4	28.2
	48_1 B4	28.45
48_2 B4	48_2 B4	27.72
	48_2 B4	28.1
48_3 B4	48_3 B4	24.8
	48_3 B4	24.91
48_4 B4	48_4 B4	26.67
	48_4 B4	26.35
96_1 B4	96_1 B4	25.87
	96_1 B4	25.96
96_2 B4	96_2 B4	29.28
	96_2 B4	29.5
96_3 B4	96_3 B4	26.13
	96_3 B4	26.27
96_4 B4	96_4 B4	26.03
	96_4 B4	26.11
0 ∅ RT B4	0 ∅ RT B4
	0 ∅ RT B4
48 ∅ RT B4	48 ∅ RT B4
	48 ∅ RT B4	48
∅ Water	∅ Water	41.64
	∅ Water	38.58
0_1 B21	0_1 B21	22.84
	0_1 B21	22.85
0_2 B21	0_2 B21	25.45
	0_2 B21	25.28
0_3 B21	0_3 B21	24.46
	0_3 B21	24.49
0_4 B21	0_4 B21	24.64
	0_4 B21	24.51
0_5 B21	0_5 B21	23.92
	0_5 B21	23.83
0_6 B21	0_6 B21	25.72
	0_6 B21	25.84
0_7 B21	0_7 B21	24.98
	0_7 B21	24.97
0_8 B21	0_8 B21	26.24
	0_8 B21	26.23
3_1 B21	3_1 B21	24.54
	3_1 B21	24.52
3_2 B21	3_2 B21	25.99
	3_2 B21	25.95
3_3 B21	3_3 B21	23.81
	3_3 B21	23.77
3_4 B21	3_4 B21	23.52
	3_4 B21	23.63
6_1 B21	6_1 B21	23.55
	6_1 B21	23.43
6_2 B21	6_2 B21	26.64
	6_2 B21	26.64
6_3 B21	6_3 B21	22.99
	6_3 B21	22.84
6_4 B21	6_4 B21	22.86
	6_4 B21	22.83
12_1 B21	12_1 B21	21.89
	12_1 B21	21.84
12_2 B21	12_2 B21	26.49
	12_2 B21	26.57
12_3 B21	12_3 B21	22.92
	12_3 B21	22.83
12_4 B21	12_4 B21	23.57
	12_4 B21	23.6
24_1 B21	24_1 B21	24.07
	24_1 B21	23.97
24_2 B21	24_2 B21	23.63
	24_2 B21	23.8
24_3 B21	24_3 B21	24.96
	24_3 B21	24.97
24_4 B21	24_4 B21	24.9
	24_4 B21	24.86
48_1 B21	48_1 B21	27.62
	48_1 B21	27.59
48_2 B21	48_2 B21	27.87
	48_2 B21	27.94
48_3 B21	48_3 B21	26.64
	48_3 B21	26.64
48_4 B21	48_4 B21	27.1
	48_4 B21	27.31
96_1 B21	96_1 B21	24.99
	96_1 B21	24.92
96_2 B21	96_2 B21	27.81
	96_2 B21	27.84
96_3 B21	96_3 B21	25.25
	96_3 B21	25.43
96_4 B21	96_4 B21	26.91
	96_4 B21	27
0 ∅ RT B21	0 ∅ RT B21	48
	0 ∅ RT B21	43.53
48 ∅ RT B21	48 ∅ RT B21	48
	48 ∅ RT B21
∅ Water	∅ Water	40.61
	∅ Water	39.53

## Sheet: Incompatible
	Condition	Ct
0_1 S19	0_1 S19	17.46
	0_1 S19	17.32
0_2 S19	0_2 S19	17.75
	0_2 S19	17.72
0_3 S19	0_3 S19	17.7
	0_3 S19	17.62
0_4 S19	0_4 S19	17.25
	0_4 S19	17.11
0_5 S19	0_5 S19	17.6
	0_5 S19	17.33
0_6 S19	0_6 S19	18.16
	0_6 S19	18.09
0_7 S19	0_7 S19	17.53
	0_7 S19	17.55
0_8 S19	0_8 S19	17.94
	0_8 S19	17.97
3_1 S19	3_1 S19	18.63
	3_1 S19	18.22
3_2 S19	3_2 S19	18.63
	3_2 S19	18.62
3_3 S19	3_3 S19	17.47
	3_3 S19	17.36
3_4 S19	3_4 S19	17.67
	3_4 S19	17.67
6_1 S19	6_1 S19	17.58
	6_1 S19	17.62
6_2 S19	6_2 S19	17.74
	6_2 S19	17.64
6_3 S19	6_3 S19	18.51
	6_3 S19	18.61
6_4 S19	6_4 S19	18.03
	6_4 S19	18.14
12_1 S19	12_1 S19	17.85
	12_1 S19	17.78
12_2 S19	12_2 S19	17.5
	12_2 S19	17.46
12_3 S19	12_3 S19	17.27
	12_3 S19	17.43
12_4 S19	12_4 S19	17.07
	12_4 S19	17.03
24_1 S19	24_1 S19	17.75
	24_1 S19	17.81
24_2 S19	24_2 S19	18.09
	24_2 S19	17.99
24_3 S19	24_3 S19	17.6
	24_3 S19	17.79
24_4 S19	24_4 S19	19.75
	24_4 S19	19.9
48_1 S19	48_1 S19	18.53
	48_1 S19	17.96
48_2 S19	48_2 S19	17.83
	48_2 S19	17.81
48_3 S19	48_3 S19	19.35
	48_3 S19	19.23
48_4 S19	48_4 S19	17.07
	48_4 S19	17.02
96_1 S19	96_1 S19	17.67
	96_1 S19	17.54
96_2 S19	96_2 S19	17.88
	96_2 S19	18.04
96_3 S19	96_3 S19	18.07
	96_3 S19	17.9
96_4 S19	96_4 S19	17.85
	96_4 S19	17.8
3 ∅ RT S19	3 ∅ RT S19	37.14
	3 ∅ RT S19	34.65
48 ∅ RT S19	48 ∅ RT S19	37.36
	48 ∅ RT S19	36.05
∅ Water	∅ Water	37.89
	∅ Water	35.75
0_1 B1	0_1 B1	22.61
	0_1 B1	22.32
0_2 B1	0_2 B1	22.62
	0_2 B1	22.46
0_3 B1	0_3 B1	22.76
	0_3 B1	22.8
0_4 B1	0_4 B1	23.9
	0_4 B1	23.63
0_5 B1	0_5 B1	23.69
	0_5 B1	23.57
0_6 B1	0_6 B1	24.59
	0_6 B1	24.3
0_7 B1	0_7 B1	23.98
	0_7 B1	22.98
0_8 B1	0_8 B1	22.72
	0_8 B1	22.72
3_1 B1	3_1 B1	25.91
	3_1 B1	25.59
3_2 B1	3_2 B1	23
	3_2 B1	22.78
3_3 B1	3_3 B1	23.81
	3_3 B1	24.2
3_4 B1	3_4 B1	22.97
	3_4 B1	22.92
6_1 B1	6_1 B1	23.08
	6_1 B1	23.04
6_2 B1	6_2 B1	22.51
	6_2 B1	22.45
6_3 B1	6_3 B1	25.43
	6_3 B1	25.42
6_4 B1	6_4 B1	22.88
	6_4 B1	22.77
12_1 B1	12_1 B1	22.46
	12_1 B1	22.43
12_2 B1	12_2 B1	23.23
	12_2 B1	23.45
12_3 B1	12_3 B1	22.76
	12_3 B1	22.64
12_4 B1	12_4 B1	22.8
	12_4 B1	22.92
24_1 B1	24_1 B1	23.26
	24_1 B1	23.51
24_2 B1	24_2 B1	25.04
	24_2 B1	25.03
24_3 B1	24_3 B1	23.56
	24_3 B1	23.08
24_4 B1	24_4 B1	25.84
	24_4 B1	25.92
48_1 B1	48_1 B1	23.24
	48_1 B1	23.23
48_2 B1	48_2 B1	23.27
	48_2 B1	23.13
48_3 B1	48_3 B1	24.53
	48_3 B1	24.45
48_4 B1	48_4 B1	22.52
	48_4 B1	22.51
96_1 B1	96_1 B1	23.01
	96_1 B1	22.94
96_2 B1	96_2 B1	24.15
	96_2 B1	24.53
96_3 B1	96_3 B1	24.72
	96_3 B1	25.04
96_4 B1	96_4 B1	24.44
	96_4 B1	24.27
3 ∅ RT B1	3 ∅ RT B1
	3 ∅ RT B1
48 ∅ RT B1	48 ∅ RT B1	48
	48 ∅ RT B1
∅ Water	∅ Water	48
	∅ Water
0_1 B2	0_1 B2	24.08
	0_1 B2	23.82
0_2 B2	0_2 B2	27.06
	0_2 B2	26.94
0_3 B2	0_3 B2	23.85
	0_3 B2	24.08
0_4 B2	0_4 B2	24.02
	0_4 B2	23.58
0_5 B2	0_5 B2	24.32
	0_5 B2	24.1
0_6 B2	0_6 B2	25.49
	0_6 B2	25.46
0_7 B2	0_7 B2	26.15
	0_7 B2	25.9
0_8 B2	0_8 B2	24.08
	0_8 B2	23.99
3_1 B2	3_1 B2	29.96
	3_1 B2	29.76
3_2 B2	3_2 B2	27.1
	3_2 B2	27.15
3_3 B2	3_3 B2	24.17
	3_3 B2	24.09
3_4 B2	3_4 B2	25.43
	3_4 B2	25.29
6_1 B2	6_1 B2	24.57
	6_1 B2	24.3
6_2 B2	6_2 B2	25.57
	6_2 B2	25.62
6_3 B2	6_3 B2	30.51
	6_3 B2	30.89
6_4 B2	6_4 B2	27.13
	6_4 B2	27.14
12_1 B2	12_1 B2	27.97
	12_1 B2	27.62
12_2 B2	12_2 B2	25.97
	12_2 B2	26.17
12_3 B2	12_3 B2	23.49
	12_3 B2	23.53
12_4 B2	12_4 B2
	12_4 B2	25.33
24_1 B2	24_1 B2	31.09
	24_1 B2	29.15
24_2 B2	24_2 B2	29.9
	24_2 B2	29.56
24_3 B2	24_3 B2	27.54
	24_3 B2	27.29
24_4 B2	24_4 B2	32.16
	24_4 B2	32.53
48_1 B2	48_1 B2	28.86
	48_1 B2	28.25
48_2 B2	48_2 B2	27.56
	48_2 B2	27.49
48_3 B2	48_3 B2	28.81
	48_3 B2	28.73
48_4 B2	48_4 B2	24.24
	48_4 B2	24.43
96_1 B2	96_1 B2	28.31
	96_1 B2	28.05
96_2 B2	96_2 B2	29.7
	96_2 B2	29.59
96_3 B2	96_3 B2	31.84
	96_3 B2	32.47
96_4 B2	96_4 B2	31.83
	96_4 B2	31.46
3 ∅ RT B2	3 ∅ RT B2
	3 ∅ RT B2	40.3
48 ∅ RT B2	48 ∅ RT B2	44.42
	48 ∅ RT B2	48
∅ Water	∅ Water	40.16
	∅ Water	41.02
0_1 B20	0_1 B20	24.26
	0_1 B20	24.17
0_2 B20	0_2 B20	26.89
	0_2 B20	26.76
0_3 B20	0_3 B20	25.68
	0_3 B20	25.62
0_4 B20	0_4 B20	25.44
	0_4 B20	25.44
0_5 B20	0_5 B20	25.88
	0_5 B20	25.5
0_6 B20	0_6 B20	27.27
	0_6 B20	27.18
0_7 B20	0_7 B20	27.44
	0_7 B20	26.61
0_8 B20	0_8 B20	27.53
	0_8 B20	27.47
3_1 B20	3_1 B20	25.63
	3_1 B20	25.75
3_2 B20	3_2 B20	25.88
	3_2 B20	25.93
3_3 B20	3_3 B20	24.44
	3_3 B20	24.53
3_4 B20	3_4 B20	25.84
	3_4 B20	25.63
6_1 B20	6_1 B20	23.83
	6_1 B20	23.93
6_2 B20	6_2 B20	27.08
	6_2 B20	27.18
6_3 B20	6_3 B20	26.65
	6_3 B20	26.69
6_4 B20	6_4 B20	25.67
	6_4 B20	25.61
12_1 B20	12_1 B20	24.82
	12_1 B20	24.78
12_2 B20	12_2 B20	25.88
	12_2 B20	25.57
12_3 B20	12_3 B20	24.89
	12_3 B20	24.98
12_4 B20	12_4 B20	24.3
	12_4 B20	24.24
24_1 B20	24_1 B20	26.54
	24_1 B20	25.48
24_2 B20	24_2 B20	26.88
	24_2 B20	26.91
24_3 B20	24_3 B20	25.04
	24_3 B20	25.22
24_4 B20	24_4 B20	27.87
	24_4 B20	27.67
48_1 B20	48_1 B20	25.13
	48_1 B20	24.67
48_2 B20	48_2 B20	25.64
	48_2 B20	25.7
48_3 B20	48_3 B20	26.89
	48_3 B20	26.77
48_4 B20	48_4 B20	24.82
	48_4 B20	24.92
96_1 B20	96_1 B20	24.02
	96_1 B20	23.96
96_2 B20	96_2 B20	24.22
	96_2 B20	24.5
96_3 B20	96_3 B20	25.68
	96_3 B20	25.73
96_4 B20	96_4 B20	27.24
	96_4 B20	27.05
3 ∅ RT B20	3 ∅ RT B20	48
	3 ∅ RT B20	42.72
48 ∅ RT B20	48 ∅ RT B20	41.49
	48 ∅ RT B20	37.14
∅ Water	∅ Water	39.67
	∅ Water	36.98
0_1 B4	0_1 B4	24.61
	0_1 B4	24.59
0_2 B4	0_2 B4	29.62
	0_2 B4	29.71
0_3 B4	0_3 B4	26.15
	0_3 B4	26.08
0_4 B4	0_4 B4	28.21
	0_4 B4	28.17
0_5 B4	0_5 B4	24.07
	0_5 B4	24.07
0_6 B4	0_6 B4	28.14
	0_6 B4	28.43
0_7 B4	0_7 B4	24.19
	0_7 B4	24.13
0_8 B4	0_8 B4	31.96
	0_8 B4	32.59
3_1 B4	3_1 B4	23.76
	3_1 B4	23.9
3_2 B4	3_2 B4	24.95
	3_2 B4	24.9
3_3 B4	3_3 B4	23.99
	3_3 B4	24.13
3_4 B4	3_4 B4	23.04
	3_4 B4	23.13
6_1 B4	6_1 B4	22.78
	6_1 B4	21.82
6_2 B4	6_2 B4	25.16
	6_2 B4	24.97
6_3 B4	6_3 B4	23.98
	6_3 B4	23.92
6_4 B4	6_4 B4	23.74
	6_4 B4	23.64
12_1 B4	12_1 B4	22.88
	12_1 B4	22.88
12_2 B4	12_2 B4	23.45
	12_2 B4	23.34
12_3 B4	12_3 B4	23.24
	12_3 B4	23
12_4 B4	12_4 B4	24.2
	12_4 B4	24.25
24_1 B4	24_1 B4	23.61
	24_1 B4	23.69
24_2 B4	24_2 B4	24.21
	24_2 B4	23.83
24_3 B4	24_3 B4	23.8
	24_3 B4	23.71
24_4 B4	24_4 B4	25.1
	24_4 B4	24.91
48_1 B4	48_1 B4	23.42
	48_1 B4	23.52
48_2 B4	48_2 B4	23.65
	48_2 B4	23.65
48_3 B4	48_3 B4	25.74
	48_3 B4	25.83
48_4 B4	48_4 B4	22.66
	48_4 B4	22.7
96_1 B4	96_1 B4	23.82
	96_1 B4	23.94
96_2 B4	96_2 B4	23
	96_2 B4	23.02
96_3 B4	96_3 B4	26.24
	96_3 B4	26.24
96_4 B4	96_4 B4	24.99
	96_4 B4	24.89
3 ∅ RT B4	3 ∅ RT B4	48
	3 ∅ RT B4	48
48 ∅ RT B4	48 ∅ RT B4
	48 ∅ RT B4	48
∅ Water	∅ Water	40.55
	∅ Water	48
0_1 B21	0_1 B21	22.72
	0_1 B21	22.59
0_2 B21	0_2 B21	25.26
	0_2 B21	26.72
0_3 B21	0_3 B21	24.3
	0_3 B21	24.29
0_4 B21	0_4 B21	24.43
	0_4 B21	24.28
0_5 B21	0_5 B21	23.74
	0_5 B21	23.71
0_6 B21	0_6 B21	25.48
	0_6 B21	25.32
0_7 B21	0_7 B21	24.66
	0_7 B21	24.67
0_8 B21	0_8 B21	26.09
	0_8 B21	26.05
3_1 B21	3_1 B21	23.73
	3_1 B21	23.8
3_2 B21	3_2 B21	24.1
	3_2 B21	24.09
3_3 B21	3_3 B21	22.62
	3_3 B21	22.61
3_4 B21	3_4 B21	23.77
	3_4 B21	23.73
6_1 B21	6_1 B21	22.53
	6_1 B21	22.49
6_2 B21	6_2 B21	24.34
	6_2 B21	24.13
6_3 B21	6_3 B21	23.84
	6_3 B21	23.76
6_4 B21	6_4 B21	23.52
	6_4 B21	23.52
12_1 B21	12_1 B21	22.55
	12_1 B21	22.63
12_2 B21	12_2 B21	23.75
	12_2 B21	23.66
12_3 B21	12_3 B21	23
	12_3 B21	22.98
12_4 B21	12_4 B21	22.76
	12_4 B21	22.89
24_1 B21	24_1 B21	22.93
	24_1 B21	23
24_2 B21	24_2 B21	24.18
	24_2 B21	24.29
24_3 B21	24_3 B21	23.15
	24_3 B21	23.2
24_4 B21	24_4 B21	24.93
	24_4 B21	25.15
48_1 B21	48_1 B21	22.88
	48_1 B21	22.88
48_2 B21	48_2 B21	23.7
	48_2 B21	23.68
48_3 B21	48_3 B21	25.31
	48_3 B21	25.31
48_4 B21	48_4 B21	22.92
	48_4 B21	22.84
96_1 B21	96_1 B21	22.04
	96_1 B21	22.16
96_2 B21	96_2 B21	22.47
	96_2 B21	22.57
96_3 B21	96_3 B21	22.33
	96_3 B21	22.45
96_4 B21	96_4 B21	23.57
	96_4 B21	23.65
3 ∅ RT B21	3 ∅ RT B21	48
	3 ∅ RT B21	42.83
48 ∅ RT B21	48 ∅ RT B21
	48 ∅ RT B21
∅ Water	∅ Water	40.16
	∅ Water	48
