# Supplementary material for: The structural features and immunological role of biomphalysins in the snail Biomphalaria glabrata
Source: PLoS Pathog. 2025 Jun 24;21(6):e1013225. doi: 10.1371/journal.ppat.1013225 (PMC12186885; doi:10.1371/journal.ppat.1013225)
Supplement: S20 Fig — (XLSX) [file ppat.1013225.s020.xlsx]

## Sheet: Sheet1
Sm=Schistosoma mansoni
Sc=Saccharomyces cerevisae
Ml=Micrococcus luteus
Ec=Escherichia coli
0, 6, 12, 24, 48=infection time (0=uninfected)

## Sheet: S19
	S19
Condition	Ct
0_1	19.15
0_1	19.16
0_1	19.13
0_2	19.54
0_2	19.52
0_2	19.5
0_3	19.54
0_3	19.59
0_3	19.58
0_4	19.55
0_4	19.5
0_4	19.46
0_5	19.99
0_5	19.91
0_5	19.93
0_6	20.59
0_6	20.53
0_6	20.48
0_7	20.89
0_7	20.92
0_7	20.8
0_8	19.13
0_8	19.21
0_8	19.13
6_1_Sm	20.6
6_1_Sm	20.63
6_1_Sm	20.64
6_2_Sm	39.43
6_2_Sm	33.17
6_2_Sm	35.87
6_3_Sm	21.77
6_3_Sm	21.79
6_3_Sm	21.78
6_4_Sm	24.13
6_4_Sm	24.13
6_4_Sm	24.27
12-1-Sm
12-1-Sm
12-1-Sm
12-2-Sm	20.96
12-2-Sm	21.02
12-2-Sm	21.05
12-3-Sm	21.46
12-3-Sm	21.44
12-3-Sm	21.47
12-4-Sm	20.96
12-4-Sm	21.02
12-4-Sm	21.04
24-1-Sm	20.99
24-1-Sm	20.92
24-1-Sm	20.9
24-2-Sm	20.9
24-2-Sm	20.88
24-2-Sm	20.89
24-3-Sm	21.53
24-3-Sm	21.57
24-3-Sm	21.48
24-4-Sm	22.85
24-4-Sm	22.8
24-4-Sm	22.81
48-1-Sm	21.23
48-1-Sm	21.18
48-1-Sm	21.18
48-2-Sm	21.61
48-2-Sm	21.49
48-2-Sm	21.55
48-3-Sm	21.22
48-3-Sm	21.18
48-3-Sm	21.23
48-4-Sm	21.79
48-4-Sm	21.78
48-4-Sm	21.86
6_1_Sc	21.32
6_1_Sc	21.33
6_1_Sc	21.27
6_2_Sc	19.93
6_2_Sc	20.01
6_2_Sc	19.98
6_3_Sc	20.31
6_3_Sc	20.32
6_3_Sc	20.47
6_4_Sc	21.51
6_4_Sc	21.5
6_4_Sc	21.53
12-1-Sc	21.66
12-1-Sc	21.63
12-1-Sc	21.63
12-2-Sc	20.57
12-2-Sc	20.58
12-2-Sc	20.59
12-3-Sc	22.75
12-3-Sc	22.87
12-3-Sc	22.71
12-4-Sc	20.86
12-4-Sc	20.89
12-4-Sc	20.89
24-1-Sc	21.64
24-1-Sc	21.64
24-1-Sc	21.73
24-2-Sc	20.44
24-2-Sc	20.43
24-2-Sc	20.47
24-3-Sc	20
24-3-Sc	20.07
24-3-Sc	20.1
24-4-Sc	20.52
24-4-Sc	20.48
24-4-Sc	20.48
48-1-Sc	20.6
48-1-Sc	20.56
48-1-Sc	20.65
48-2-Sc	21.88
48-2-Sc	21.87
48-2-Sc	21.88
48-3-Sc	19.46
48-3-Sc	19.43
48-3-Sc	19.46
48-4-Sc	20.23
48-4-Sc	20.18
48-4-Sc	20.2
6_1_Ml	20.25
6_1_Ml	20.3
6_1_Ml	20.27
6_2_Ml	19.3
6_2_Ml	19.29
6_2_Ml	19.32
6_3_Ml	19.65
6_3_Ml	19.7
6_3_Ml	19.69
6_4_Ml	20.77
6_4_Ml	20.76
6_4_Ml	20.79
12-1-Ml	20.9
12-1-Ml	20.93
12-1-Ml	20.96
12-2-Ml	19.86
12-2-Ml	19.87
12-2-Ml	19.82
12-3-Ml	20.51
12-3-Ml	20.52
12-3-Ml	20.59
12-4-Ml	20.79
12-4-Ml	20.84
12-4-Ml	20.84
24-1-Ml	20.59
24-1-Ml	20.53
24-1-Ml	20.51
24-2-Ml	20.06
24-2-Ml	20.07
24-2-Ml	20.08
24-3-Ml	20.15
24-3-Ml	20.18
24-3-Ml	20.16
24-4-Ml	20.56
24-4-Ml	20.6
24-4-Ml	20.55
48-1-Ml	20.57
48-1-Ml	20.6
48-1-Ml	20.59
48-2-Ml	20.14
48-2-Ml	20.17
48-2-Ml	20.19
48-3-Ml	20.33
48-3-Ml	20.25
48-3-Ml	20.36
48-4-Ml	19.03
48-4-Ml	18.98
48-4-Ml	18.95
6_1_Ec	20.68
6_1_Ec	20.28
6_1_Ec	20.43
6_2_Ec	20.73
6_2_Ec	20.77
6_2_Ec	20.78
6_3_Ec	19.96
6_3_Ec	20.01
6_3_Ec	19.98
6_4_Ec	22
6_4_Ec	21.96
6_4_Ec	22.01
12-1-Ec	20.46
12-1-Ec	20.31
12-1-Ec	20.35
12-2-Ec	19.32
12-2-Ec	19.29
12-2-Ec	19.29
12-3-Ec	19.97
12-3-Ec	19.96
12-3-Ec	19.91
12-4-Ec	20
12-4-Ec	20
12-4-Ec	20
24-1-Ec	20.49
24-1-Ec	20.57
24-1-Ec	20.51
24-2-Ec	19.53
24-2-Ec	19.49
24-2-Ec	19.53
24-3-Ec	19.74
24-3-Ec	19.76
24-3-Ec	19.74
24-4-Ec	20.48
24-4-Ec	20.45
24-4-Ec	20.45
48-1-Ec	20.91
48-1-Ec	20.95
48-1-Ec	20.96
48-2-Ec	20.92
48-2-Ec	20.91
48-2-Ec	20.8
48-3-Ec	20.78
48-3-Ec	20.67
48-3-Ec	20.73
48-4-Ec	21.78
48-4-Ec	21.69
48-4-Ec	21.67
h2o	30.97
h2o	35.06
h2o	33.55
h2o	35.3
h2o	37.19
h2o	36.64
h2o	35.1
h2o	35.14
h2o	35.09
h2o	35.62
h2o	35.91
h2o	34.48
RT_1_Sm	36.63
RT_1_Sm	34.58
RT_1_Sm	40
RT_2_Sm
RT_2_Sm	35.98
RT_2_Sm	36.5
RT_3_Sm
RT_3_Sm	32.6
RT_3_Sm	36.81
RT_4_Sm	36.8
RT_4_Sm	37.99
RT_4_Sm	32.28
RT_1_Sc	34.93
RT_1_Sc	36.1
RT_1_Sc
RT_2_Sc
RT_2_Sc	33.16
RT_2_Sc	34.57
RT_3_Sc	40
RT_3_Sc
RT_3_Sc	31.19
RT_4_Sc	35.25
RT_4_Sc
RT_4_Sc	31.65
RT_1_Ml	37.18
RT_1_Ml	36.6
RT_1_Ml	32.6
RT_2_Ml	32.18
RT_2_Ml	40
RT_2_Ml
RT_3_Ml	34.6
RT_3_Ml	33.31
RT_3_Ml	33.8
RT_4_Ml	38.21
RT_4_Ml	40
RT_4_Ml	34.69
RT_1_Ec	36.98
RT_1_Ec
RT_1_Ec	31.3
RT_2_Ec
RT_2_Ec	35.36
RT_2_Ec	32.25
RT_3_Ec
RT_3_Ec	33.52
RT_3_Ec	40
RT_4_Ec	35.41
RT_4_Ec	36
RT_4_Ec	36.53
RT_1_0
RT_1_0	33.9
RT_1_0
RT_2_0	37.01
RT_2_0	38.86
RT_2_0	34.9
h2o	35.71
h2o	36.13
h2o	36.17
h2o	34.89
h2o	35.31
h2o	34.56
h2o	35.61
h2o	35.61
h2o	33.17
h2o	32.8
h2o	35.49
h2o	32.25

## Sheet: B1
	B1
Condition	Ct
0_1	25.49
0_1	25.47
0_1	25.49
0_2	24.64
0_2	24.75
0_2	24.7
0_3	25.04
0_3	24.86
0_3	24.89
0_4	26.25
0_4	26.79
0_4	26.62
0_5	25.98
0_5	26.28
0_5	25.85
0_6	26.49
0_6	26.8
0_6	26.6
0_7	27.31
0_7	27.46
0_7	27.44
0_8	25.58
0_8	25.27
0_8	25.63
6_1_Sm	27.13
6_1_Sm	27.16
6_1_Sm	21.9
6_2_Sm
6_2_Sm
6_2_Sm	35.99
6_3_Sm	28.24
6_3_Sm	29.15
6_3_Sm	28.07
6_4_Sm	30.34
6_4_Sm	29.2
6_4_Sm	29.48
12-1-Sm
12-1-Sm
12-1-Sm
12-2-Sm	28.22
12-2-Sm	28.25
12-2-Sm	27.67
12-3-Sm	26.97
12-3-Sm	27.17
12-3-Sm	27.28
12-4-Sm	28.49
12-4-Sm	28.59
12-4-Sm	28.75
24-1-Sm	26.93
24-1-Sm	26.52
24-1-Sm	26.82
24-2-Sm	30.07
24-2-Sm	30.23
24-2-Sm	29.48
24-3-Sm	28.16
24-3-Sm	28.02
24-3-Sm
24-4-Sm	28.88
24-4-Sm	28.63
24-4-Sm	28.42
48-1-Sm	27.67
48-1-Sm	28.07
48-1-Sm	27.76
48-2-Sm	29.8
48-2-Sm	30.31
48-2-Sm	28.76
48-3-Sm	26.76
48-3-Sm	26.64
48-3-Sm	29.72
48-4-Sm	28.03
48-4-Sm	28.29
48-4-Sm	28.2
6_1_Sc	25.6
6_1_Sc	25.6
6_1_Sc	26.16
6_2_Sc	24.42
6_2_Sc	24.22
6_2_Sc	24.66
6_3_Sc	25.43
6_3_Sc	24.81
6_3_Sc	25.32
6_4_Sc	28.48
6_4_Sc	29.23
6_4_Sc	28.16
12-1-Sc	27.32
12-1-Sc	27.32
12-1-Sc	27.61
12-2-Sc	26.1
12-2-Sc	25.83
12-2-Sc	25.91
12-3-Sc	29.7
12-3-Sc	29.11
12-3-Sc	29.56
12-4-Sc	26.97
12-4-Sc	27
12-4-Sc	26.67
24-1-Sc	30.31
24-1-Sc	29.65
24-1-Sc	29.67
24-2-Sc	26.64
24-2-Sc	26.6
24-2-Sc	26.89
24-3-Sc	26.84
24-3-Sc	27.14
24-3-Sc	26.86
24-4-Sc	28.18
24-4-Sc	28.55
24-4-Sc	28.58
48-1-Sc	28.66
48-1-Sc	28.48
48-1-Sc	28.78
48-2-Sc	30.12
48-2-Sc	30.74
48-2-Sc	29.49
48-3-Sc	26.66
48-3-Sc	27.09
48-3-Sc	26.55
48-4-Sc	27.02
48-4-Sc	26.73
48-4-Sc	26.62
6_1_Ml	25.09
6_1_Ml	25.28
6_1_Ml	25.12
6_2_Ml	25.61
6_2_Ml	25.29
6_2_Ml	25.54
6_3_Ml	26.27
6_3_Ml	26.22
6_3_Ml	26.51
6_4_Ml	27.06
6_4_Ml	27.53
6_4_Ml	27.12
12-1-Ml	26.91
12-1-Ml	26.66
12-1-Ml	26.34
12-2-Ml	26.24
12-2-Ml	26.27
12-2-Ml	26.28
12-3-Ml	25.62
12-3-Ml	26
12-3-Ml	25.97
12-4-Ml	26.66
12-4-Ml	26.58
12-4-Ml	26.67
24-1-Ml	26.66
24-1-Ml	26.6
24-1-Ml	26.61
24-2-Ml	27.13
24-2-Ml	27.14
24-2-Ml	27.63
24-3-Ml	26.13
24-3-Ml	26.25
24-3-Ml	26.13
24-4-Ml	26.98
24-4-Ml	27.3
24-4-Ml	26.97
48-1-Ml	26.09
48-1-Ml	25.94
48-1-Ml	26.1
48-2-Ml	26.97
48-2-Ml	27.01
48-2-Ml	27.11
48-3-Ml	27.14
48-3-Ml	26.8
48-3-Ml	27.14
48-4-Ml	25.11
48-4-Ml	24.94
48-4-Ml	25.14
6_1_Ec	27.3
6_1_Ec	27.23
6_1_Ec	26.93
6_2_Ec	26.67
6_2_Ec	26.34
6_2_Ec	27.06
6_3_Ec	25.58
6_3_Ec	25.61
6_3_Ec	25.82
6_4_Ec	26.61
6_4_Ec	26.33
6_4_Ec	26.69
12-1-Ec	28.06
12-1-Ec	27.43
12-1-Ec	28.16
12-2-Ec	25.81
12-2-Ec	26.17
12-2-Ec	25.91
12-3-Ec	24.84
12-3-Ec	24.66
12-3-Ec	24.79
12-4-Ec	25.57
12-4-Ec	25.69
12-4-Ec	25.67
24-1-Ec	26.51
24-1-Ec	26.9
24-1-Ec	26.75
24-2-Ec	25.76
24-2-Ec	26.09
24-2-Ec	26.08
24-3-Ec	25.13
24-3-Ec	25.55
24-3-Ec	25
24-4-Ec	27.08
24-4-Ec	27.79
24-4-Ec	27.44
48-1-Ec	29.59
48-1-Ec	28.62
48-1-Ec	28.56
48-2-Ec	27.83
48-2-Ec	28.49
48-2-Ec	28.51
48-3-Ec	28.19
48-3-Ec	28.48
48-3-Ec	28.74
48-4-Ec	27.78
48-4-Ec	27.91
48-4-Ec	27.23
h2o
h2o	40
h2o	38.48
h2o	40
h2o	40
h2o
h2o
h2o
h2o	40
h2o
h2o	40
h2o	40
RT_1_Sm
RT_1_Sm
RT_1_Sm
RT_2_Sm
RT_2_Sm
RT_2_Sm
RT_3_Sm
RT_3_Sm
RT_3_Sm
RT_4_Sm
RT_4_Sm
RT_4_Sm
RT_1_Sc
RT_1_Sc
RT_1_Sc
RT_2_Sc
RT_2_Sc
RT_2_Sc
RT_3_Sc
RT_3_Sc
RT_3_Sc
RT_4_Sc
RT_4_Sc
RT_4_Sc
RT_1_Ml
RT_1_Ml
RT_1_Ml
RT_2_Ml
RT_2_Ml
RT_2_Ml
RT_3_Ml	40
RT_3_Ml
RT_3_Ml	40
RT_4_Ml
RT_4_Ml
RT_4_Ml
RT_1_Ec
RT_1_Ec
RT_1_Ec
RT_2_Ec
RT_2_Ec
RT_2_Ec
RT_3_Ec
RT_3_Ec
RT_3_Ec
RT_4_Ec
RT_4_Ec
RT_4_Ec
RT_1_0
RT_1_0
RT_1_0
RT_2_0
RT_2_0
RT_2_0
h2o	40
h2o	40
h2o	40
h2o	40
h2o	40
h2o	40
h2o	40
h2o	40
h2o	40
h2o	40
h2o	40
h2o

## Sheet: B2
	B2
Condition	Ct
0_1	23.97
0_1	23.87
0_1	23.96
0_2	23.02
0_2	23.09
0_2	23.1
0_3	23.42
0_3	23.55
0_3	23.49
0_4	24.02
0_4	23.88
0_4	23.76
0_5	24.3
0_5	24.56
0_5	24.66
0_6	24.77
0_6	24.57
0_6	24.57
0_7	26.16
0_7	26.49
0_7	25.96
0_8	24.56
0_8	24.5
0_8	24.36
6_1_Sm	24.9
6_1_Sm	24.85
6_1_Sm	25.03
6_2_Sm
6_2_Sm
6_2_Sm
6_3_Sm	26.14
6_3_Sm	26.33
6_3_Sm	26.32
6_4_Sm	26.89
6_4_Sm	27.09
6_4_Sm	27.05
12-1-Sm	40
12-1-Sm	35.69
12-1-Sm	40
12-2-Sm	26.21
12-2-Sm	26.24
12-2-Sm	26.33
12-3-Sm	24.83
12-3-Sm	25.09
12-3-Sm	25.07
12-4-Sm	26.9
12-4-Sm	26.49
12-4-Sm	26.66
24-1-Sm	25
24-1-Sm
24-1-Sm	24.74
24-2-Sm	27.01
24-2-Sm	26.98
24-2-Sm	26.9
24-3-Sm	25.3
24-3-Sm	25.24
24-3-Sm	25.5
24-4-Sm	26.36
24-4-Sm	26.62
24-4-Sm	26.59
48-1-Sm	26.17
48-1-Sm	26.31
48-1-Sm	26.64
48-2-Sm	26.99
48-2-Sm	26.65
48-2-Sm	27.05
48-3-Sm	24.86
48-3-Sm	24.95
48-3-Sm	25.14
48-4-Sm	27.31
48-4-Sm	27.29
48-4-Sm	26.97
6_1_Sc	23.85
6_1_Sc	23.85
6_1_Sc	23.85
6_2_Sc	22.75
6_2_Sc	22.72
6_2_Sc	22.55
6_3_Sc	23.14
6_3_Sc	23.22
6_3_Sc	23.23
6_4_Sc	26.74
6_4_Sc	26.63
6_4_Sc	26.78
12-1-Sc	25.53
12-1-Sc	25.34
12-1-Sc	25.3
12-2-Sc	24.1
12-2-Sc	24.46
12-2-Sc	24.19
12-3-Sc	27.6
12-3-Sc	27.45
12-3-Sc	28.18
12-4-Sc	25.14
12-4-Sc	25.15
12-4-Sc	25.11
24-1-Sc	28.6
24-1-Sc	27.94
24-1-Sc	27.97
24-2-Sc	24.84
24-2-Sc	24.65
24-2-Sc	24.56
24-3-Sc	25.18
24-3-Sc	25.21
24-3-Sc	25.32
24-4-Sc	26.68
24-4-Sc	26.66
24-4-Sc	26.69
48-1-Sc	26.79
48-1-Sc	26.68
48-1-Sc	26.59
48-2-Sc	28.26
48-2-Sc	27.72
48-2-Sc	27.99
48-3-Sc	25.19
48-3-Sc	25.27
48-3-Sc	25.04
48-4-Sc	24.95
48-4-Sc	25.11
48-4-Sc	25.12
6_1_Ml	24.02
6_1_Ml	24.07
6_1_Ml	23.98
6_2_Ml	23.51
6_2_Ml	23.45
6_2_Ml	23.52
6_3_Ml	24.26
6_3_Ml	24.51
6_3_Ml	24.25
6_4_Ml	24.73
6_4_Ml	24.73
6_4_Ml	24.73
12-1-Ml	24.59
12-1-Ml	24.74
12-1-Ml	24.72
12-2-Ml	24.59
12-2-Ml	24.5
12-2-Ml	24.7
12-3-Ml	23.94
12-3-Ml	24.01
12-3-Ml	24.28
12-4-Ml	24.54
12-4-Ml	24.68
12-4-Ml	24.54
24-1-Ml	23.96
24-1-Ml	23.87
24-1-Ml	23.9
24-2-Ml	25.57
24-2-Ml	25.84
24-2-Ml	25.92
24-3-Ml	24.81
24-3-Ml	24.63
24-3-Ml	24.71
24-4-Ml	25.8
24-4-Ml	25.5
24-4-Ml	25.71
48-1-Ml	24.59
48-1-Ml	24.5
48-1-Ml	24.67
48-2-Ml	25.34
48-2-Ml	25.55
48-2-Ml	25.51
48-3-Ml	25.68
48-3-Ml	25.93
48-3-Ml	25.67
48-4-Ml	24.33
48-4-Ml	24.46
48-4-Ml	24.48
6_1_Ec	25.16
6_1_Ec	25.2
6_1_Ec	25.18
6_2_Ec	24.88
6_2_Ec	24.76
6_2_Ec	24.53
6_3_Ec	23.44
6_3_Ec	23.6
6_3_Ec	23.61
6_4_Ec	25.26
6_4_Ec	25.11
6_4_Ec	25.46
12-1-Ec	26.32
12-1-Ec	26.06
12-1-Ec	26.02
12-2-Ec	24.66
12-2-Ec	24.65
12-2-Ec	24.5
12-3-Ec	23.21
12-3-Ec	23.26
12-3-Ec	22.88
12-4-Ec	23.57
12-4-Ec	23.64
12-4-Ec	23.59
24-1-Ec	24.46
24-1-Ec	24.6
24-1-Ec	24.58
24-2-Ec	24.7
24-2-Ec	24.87
24-2-Ec	24.83
24-3-Ec	23.24
24-3-Ec	23.52
24-3-Ec	23.56
24-4-Ec	25.87
24-4-Ec	25.94
24-4-Ec	25.8
48-1-Ec	26.85
48-1-Ec	26.86
48-1-Ec	26.43
48-2-Ec	26.43
48-2-Ec	26.42
48-2-Ec	26.67
48-3-Ec	27.05
48-3-Ec	26.95
48-3-Ec	26.66
48-4-Ec	25.32
48-4-Ec	25.66
48-4-Ec	25.56
h2o	40
h2o	40
h2o	40
h2o	37.99
h2o	40
h2o	40
h2o	40
h2o
h2o
h2o	40
h2o	40
h2o	40
RT_1_Sm
RT_1_Sm
RT_1_Sm
RT_2_Sm
RT_2_Sm
RT_2_Sm
RT_3_Sm
RT_3_Sm
RT_3_Sm
RT_4_Sm
RT_4_Sm
RT_4_Sm
RT_1_Sc	35.85
RT_1_Sc
RT_1_Sc
RT_2_Sc
RT_2_Sc
RT_2_Sc
RT_3_Sc
RT_3_Sc
RT_3_Sc
RT_4_Sc
RT_4_Sc
RT_4_Sc
RT_1_Ml
RT_1_Ml
RT_1_Ml	38.97
RT_2_Ml
RT_2_Ml
RT_2_Ml
RT_3_Ml	40
RT_3_Ml	40
RT_3_Ml	40
RT_4_Ml
RT_4_Ml
RT_4_Ml
RT_1_Ec
RT_1_Ec
RT_1_Ec
RT_2_Ec
RT_2_Ec
RT_2_Ec
RT_3_Ec
RT_3_Ec
RT_3_Ec
RT_4_Ec
RT_4_Ec	40
RT_4_Ec
RT_1_0
RT_1_0
RT_1_0
RT_2_0
RT_2_0	37.29
RT_2_0
h2o	40
h2o	40
h2o	40
h2o	33.29
h2o	40
h2o	40
h2o	37.74
h2o
h2o	37.48
h2o	40
h2o
h2o	38.84

## Sheet: B3
	B3
Condition	Ct
0_1	28.47
0_1	27.8
0_1	28.26
0_2	26.15
0_2	25.91
0_2	26.24
0_3	26.65
0_3	26.73
0_3	26.95
0_4	28.95
0_4	28.92
0_4	28.66
0_5	28.92
0_5	29.16
0_5	28.92
0_6	27.73
0_6	29.09
0_6	28.28
0_7	30.17
0_7	30.11
0_7	30.02
0_8	28.44
0_8	27.97
0_8	28.23
6_1_Sm	29.17
6_1_Sm	30.11
6_1_Sm	29.91
6_2_Sm	33.49
6_2_Sm	34.86
6_2_Sm	40
6_3_Sm	31.94
6_3_Sm	31.17
6_3_Sm	30.49
6_4_Sm	33.84
6_4_Sm	32.35
6_4_Sm	37.19
12-1-Sm	37.24
12-1-Sm	34.91
12-1-Sm	36.88
12-2-Sm	30.06
12-2-Sm	29.15
12-2-Sm	29.49
12-3-Sm	28.69
12-3-Sm	29.61
12-3-Sm	28.57
12-4-Sm	30.62
12-4-Sm	30.73
12-4-Sm	30.59
24-1-Sm	28.88
24-1-Sm	29.51
24-1-Sm	29
24-2-Sm	32.19
24-2-Sm	31.73
24-2-Sm	31.56
24-3-Sm	29.94
24-3-Sm	29.12
24-3-Sm
24-4-Sm	30.5
24-4-Sm	30.64
24-4-Sm	30.96
48-1-Sm	30.1
48-1-Sm	29.58
48-1-Sm	29.57
48-2-Sm	31.92
48-2-Sm	30.08
48-2-Sm	30.44
48-3-Sm	29.64
48-3-Sm	28.99
48-3-Sm	28.82
48-4-Sm	29.93
48-4-Sm	30.15
48-4-Sm	30.03
6_1_Sc	26.71
6_1_Sc	27.2
6_1_Sc	26.76
6_2_Sc	25.76
6_2_Sc	25.65
6_2_Sc	25.6
6_3_Sc	26.61
6_3_Sc	26.64
6_3_Sc	27.07
6_4_Sc	30.23
6_4_Sc	30.56
6_4_Sc	30.02
12-1-Sc	29.13
12-1-Sc	28.44
12-1-Sc	29.23
12-2-Sc	27.95
12-2-Sc	27.95
12-2-Sc	28.51
12-3-Sc	32.34
12-3-Sc	30.75
12-3-Sc	30.76
12-4-Sc	28.81
12-4-Sc	28.43
12-4-Sc	28.55
24-1-Sc	31.71
24-1-Sc	32.28
24-1-Sc	32.43
24-2-Sc	28.68
24-2-Sc	29.22
24-2-Sc	29.17
24-3-Sc	29.01
24-3-Sc	29.28
24-3-Sc	29.17
24-4-Sc	29.74
24-4-Sc	30.44
24-4-Sc	32.67
48-1-Sc	31.2
48-1-Sc	30.44
48-1-Sc	33.58
48-2-Sc	33.89
48-2-Sc	32.76
48-2-Sc	30.95
48-3-Sc	29.53
48-3-Sc	30.19
48-3-Sc	29.56
48-4-Sc	29.57
48-4-Sc	29.19
48-4-Sc	29.61
6_1_Ml	26.74
6_1_Ml	26.51
6_1_Ml	26.54
6_2_Ml	27.66
6_2_Ml	27.04
6_2_Ml	27.24
6_3_Ml	28.71
6_3_Ml	28.93
6_3_Ml	28.24
6_4_Ml	28.99
6_4_Ml	28.83
6_4_Ml	28.75
12-1-Ml	28.43
12-1-Ml	28.65
12-1-Ml	28.71
12-2-Ml	27.94
12-2-Ml	28.48
12-2-Ml	28.68
12-3-Ml	27.98
12-3-Ml	27.46
12-3-Ml	27.67
12-4-Ml	29.08
12-4-Ml	28.66
12-4-Ml	28.7
24-1-Ml	28.18
24-1-Ml	28.76
24-1-Ml	28.76
24-2-Ml	29.73
24-2-Ml	29.35
24-2-Ml	29.9
24-3-Ml	28.54
24-3-Ml	27.75
24-3-Ml	28.44
24-4-Ml	28.69
24-4-Ml	29.81
24-4-Ml	29.34
48-1-Ml	27.92
48-1-Ml	27.6
48-1-Ml	27.58
48-2-Ml	28.92
48-2-Ml	30.29
48-2-Ml	29.64
48-3-Ml	29.48
48-3-Ml	28.84
48-3-Ml	29.59
48-4-Ml	27.49
48-4-Ml	27.5
48-4-Ml	27.71
6_1_Ec	28.9
6_1_Ec	29.13
6_1_Ec	29.98
6_2_Ec	28.51
6_2_Ec	28.73
6_2_Ec	28.35
6_3_Ec	27.63
6_3_Ec	27.47
6_3_Ec	27.47
6_4_Ec	27.97
6_4_Ec	32.4
6_4_Ec	28.53
12-1-Ec	30.55
12-1-Ec	30.11
12-1-Ec	30.22
12-2-Ec	28.76
12-2-Ec	28.72
12-2-Ec	29.54
12-3-Ec	26.8
12-3-Ec	26.91
12-3-Ec	26.86
12-4-Ec	27.93
12-4-Ec	28.31
12-4-Ec	28.47
24-1-Ec	28.85
24-1-Ec	28.46
24-1-Ec	29.07
24-2-Ec	28.17
24-2-Ec	28.12
24-2-Ec	28.27
24-3-Ec	27.27
24-3-Ec	27.62
24-3-Ec	27.21
24-4-Ec	28.99
24-4-Ec	29.93
24-4-Ec	30.17
48-1-Ec	32.7
48-1-Ec	31.15
48-1-Ec	32.35
48-2-Ec	30.44
48-2-Ec	30.01
48-2-Ec	31.42
48-3-Ec	32.67
48-3-Ec	36.55
48-3-Ec	32.05
48-4-Ec	29.71
48-4-Ec	31.78
48-4-Ec	30.46
h2o	40
h2o	35.01
h2o	36.91
h2o	33.7
h2o	32.69
h2o	40
h2o	34.96
h2o	32.69
h2o	40
h2o	32.09
h2o	36.18
h2o	40
RT_1_Sm	40
RT_1_Sm
RT_1_Sm	33.49
RT_2_Sm	40
RT_2_Sm
RT_2_Sm
RT_3_Sm
RT_3_Sm	40
RT_3_Sm
RT_4_Sm	37.6
RT_4_Sm
RT_4_Sm	40
RT_1_Sc
RT_1_Sc	34.06
RT_1_Sc	40
RT_2_Sc
RT_2_Sc
RT_2_Sc
RT_3_Sc	34.47
RT_3_Sc
RT_3_Sc	34.06
RT_4_Sc	38.09
RT_4_Sc
RT_4_Sc	40
RT_1_Ml	38.2
RT_1_Ml
RT_1_Ml
RT_2_Ml	33.58
RT_2_Ml	33.61
RT_2_Ml
RT_3_Ml	40
RT_3_Ml	40
RT_3_Ml	34.65
RT_4_Ml	40
RT_4_Ml
RT_4_Ml	37.67
RT_1_Ec	33.51
RT_1_Ec	33.36
RT_1_Ec	33.99
RT_2_Ec
RT_2_Ec	36.79
RT_2_Ec
RT_3_Ec
RT_3_Ec	40
RT_3_Ec
RT_4_Ec
RT_4_Ec	32.89
RT_4_Ec
RT_1_0	33.6
RT_1_0
RT_1_0
RT_2_0	40
RT_2_0	35.87
RT_2_0
h2o	40
h2o	40
h2o	40
h2o	39.03
h2o	30.15
h2o	40
h2o	34.69
h2o	40
h2o
h2o	32.36
h2o
h2o

## Sheet: B4
	B4
Condition	Ct
0_1	26.9
0_1	27.45
0_1	26.89
0_2	30.85
0_2	31.07
0_2	31.15
0_3	27.6
0_3	28.07
0_3	27.79
0_4	30.81
0_4	29.72
0_4	29.11
0_5	25.94
0_5	26.09
0_5	26.01
0_6	29.07
0_6	29.08
0_6	29.53
0_7	27.56
0_7	28.27
0_7	28.08
0_8	31.6
0_8	31.91
0_8	30.71
6_1_Sm	26.84
6_1_Sm	27.18
6_1_Sm	27.17
6_2_Sm
6_2_Sm
6_2_Sm
6_3_Sm	26.57
6_3_Sm	26.58
6_3_Sm	26.47
6_4_Sm	30.31
6_4_Sm	28.8
6_4_Sm	29.44
12-1-Sm	40
12-1-Sm	40
12-1-Sm
12-2-Sm	27.53
12-2-Sm	27.55
12-2-Sm	28
12-3-Sm	27.23
12-3-Sm	27.75
12-3-Sm	27.73
12-4-Sm	29.04
12-4-Sm	29.52
12-4-Sm	29.55
24-1-Sm	25.91
24-1-Sm	26.13
24-1-Sm	25.79
24-2-Sm	27.63
24-2-Sm	26.96
24-2-Sm	27.22
24-3-Sm	28.1
24-3-Sm	27.31
24-3-Sm	27.68
24-4-Sm	26.74
24-4-Sm	26.53
24-4-Sm	26.78
48-1-Sm	27.35
48-1-Sm	27.58
48-1-Sm	27.31
48-2-Sm	28.95
48-2-Sm	28.06
48-2-Sm	28.33
48-3-Sm	28.52
48-3-Sm	27.92
48-3-Sm	27.75
48-4-Sm	27.81
48-4-Sm	28.25
48-4-Sm	27.99
6_1_Sc	25.62
6_1_Sc	25.74
6_1_Sc	25.76
6_2_Sc	26.83
6_2_Sc	26.95
6_2_Sc	26.54
6_3_Sc	27.25
6_3_Sc	27.3
6_3_Sc	27.55
6_4_Sc	28.97
6_4_Sc	28.26
6_4_Sc	29.03
12-1-Sc	27.88
12-1-Sc	27.34
12-1-Sc	28
12-2-Sc	28.62
12-2-Sc	28.29
12-2-Sc	28.62
12-3-Sc	31.85
12-3-Sc	30.54
12-3-Sc	29.73
12-4-Sc	27.1
12-4-Sc	27.33
12-4-Sc	26.58
24-1-Sc	28.17
24-1-Sc	28.23
24-1-Sc	28.29
24-2-Sc	26.86
24-2-Sc	27.04
24-2-Sc	27.24
24-3-Sc	29.82
24-3-Sc	29.66
24-3-Sc	29.54
24-4-Sc	30.28
24-4-Sc	29.3
24-4-Sc	29.75
48-1-Sc	31.83
48-1-Sc	31.89
48-1-Sc
48-2-Sc	29.67
48-2-Sc	29.17
48-2-Sc	30.13
48-3-Sc	27.02
48-3-Sc	26.94
48-3-Sc	26.61
48-4-Sc	32.79
48-4-Sc	30.63
48-4-Sc	32.86
6_1_Ml	27.77
6_1_Ml	27.73
6_1_Ml	28.08
6_2_Ml	24.57
6_2_Ml	24.69
6_2_Ml	24.64
6_3_Ml	26.76
6_3_Ml	26.82
6_3_Ml	26.87
6_4_Ml	27.54
6_4_Ml	26.99
6_4_Ml	27.3
12-1-Ml	27.77
12-1-Ml	27.27
12-1-Ml	27.34
12-2-Ml	27.61
12-2-Ml	27.02
12-2-Ml	27.14
12-3-Ml	29.28
12-3-Ml	28.73
12-3-Ml	28.99
12-4-Ml	30.53
12-4-Ml	30.65
12-4-Ml	29.57
24-1-Ml	27.77
24-1-Ml	27.75
24-1-Ml	27.64
24-2-Ml	27.29
24-2-Ml	27.29
24-2-Ml	26.91
24-3-Ml	25.22
24-3-Ml	25.56
24-3-Ml	25.47
24-4-Ml	28.11
24-4-Ml	28.16
24-4-Ml	27.73
48-1-Ml	27.05
48-1-Ml	27.2
48-1-Ml	26.91
48-2-Ml	31.17
48-2-Ml	30.11
48-2-Ml	30.09
48-3-Ml	26.96
48-3-Ml	27.13
48-3-Ml	27.57
48-4-Ml	25.59
48-4-Ml	25.65
48-4-Ml	25.64
6_1_Ec	27.16
6_1_Ec	27.13
6_1_Ec	26.97
6_2_Ec	26.66
6_2_Ec	26.84
6_2_Ec	26.73
6_3_Ec	25.96
6_3_Ec	26.05
6_3_Ec	25.94
6_4_Ec	28.12
6_4_Ec	27.54
6_4_Ec	27.79
12-1-Ec	31.3
12-1-Ec	28.62
12-1-Ec	29.27
12-2-Ec	28.98
12-2-Ec	29.17
12-2-Ec	29.04
12-3-Ec	28.46
12-3-Ec	28.48
12-3-Ec	29.18
12-4-Ec	25.5
12-4-Ec	25.34
12-4-Ec	25.62
24-1-Ec	27.34
24-1-Ec	27.04
24-1-Ec	27.32
24-2-Ec	29.65
24-2-Ec	29.57
24-2-Ec	28.67
24-3-Ec	26.27
24-3-Ec	26.23
24-3-Ec	26.05
24-4-Ec	28.75
24-4-Ec	28.08
24-4-Ec	28.88
48-1-Ec	30.37
48-1-Ec	29.8
48-1-Ec	30.45
48-2-Ec	29.17
48-2-Ec	29.18
48-2-Ec	29.3
48-3-Ec	30.47
48-3-Ec	31.45
48-3-Ec	33.52
48-4-Ec	31.78
48-4-Ec	30.84
48-4-Ec	34.15
h2o
h2o
h2o
h2o	40
h2o
h2o	40
h2o	39.54
h2o	40
h2o
h2o
h2o
h2o
RT_1_Sm
RT_1_Sm
RT_1_Sm
RT_2_Sm
RT_2_Sm
RT_2_Sm
RT_3_Sm
RT_3_Sm
RT_3_Sm
RT_4_Sm
RT_4_Sm
RT_4_Sm
RT_1_Sc
RT_1_Sc
RT_1_Sc
RT_2_Sc
RT_2_Sc
RT_2_Sc
RT_3_Sc
RT_3_Sc
RT_3_Sc
RT_4_Sc
RT_4_Sc
RT_4_Sc
RT_1_Ml
RT_1_Ml
RT_1_Ml
RT_2_Ml
RT_2_Ml
RT_2_Ml
RT_3_Ml
RT_3_Ml
RT_3_Ml
RT_4_Ml
RT_4_Ml
RT_4_Ml
RT_1_Ec
RT_1_Ec
RT_1_Ec
RT_2_Ec
RT_2_Ec
RT_2_Ec
RT_3_Ec
RT_3_Ec
RT_3_Ec
RT_4_Ec
RT_4_Ec
RT_4_Ec
RT_1_0
RT_1_0
RT_1_0
RT_2_0
RT_2_0
RT_2_0
h2o	40
h2o
h2o	40
h2o
h2o
h2o	33.26
h2o
h2o
h2o
h2o
h2o	40
h2o

## Sheet: B8
	B8
Condition	Ct
0_1	30.33
0_1	32.31
0_1	32.2
0_2	30.57
0_2	31.88
0_2	32.03
0_3	30.91
0_3	30.88
0_3	31.48
0_4	29.93
0_4	31.57
0_4	31.46
0_5	31.33
0_5	30.31
0_5	30.63
0_6	31.11
0_6	32.08
0_6	31.27
0_7	32.14
0_7
0_7	32.72
0_8	33.06
0_8	32.46
0_8	33.13
6_1_Sm	30.22
6_1_Sm	31.25
6_1_Sm	30.77
6_2_Sm
6_2_Sm
6_2_Sm
6_3_Sm	32.62
6_3_Sm	33.84
6_3_Sm	31.27
6_4_Sm	34.54
6_4_Sm
6_4_Sm
12-1-Sm	37.36
12-1-Sm	40
12-1-Sm
12-2-Sm	31.76
12-2-Sm	32.47
12-2-Sm	31.76
12-3-Sm	32.76
12-3-Sm	33.21
12-3-Sm	33.46
12-4-Sm	33.66
12-4-Sm
12-4-Sm	33.82
24-1-Sm	31.45
24-1-Sm	33.24
24-1-Sm	30.23
24-2-Sm	32.98
24-2-Sm	32.05
24-2-Sm	32.69
24-3-Sm	33.83
24-3-Sm	33.1
24-3-Sm
24-4-Sm	32.89
24-4-Sm	32.58
24-4-Sm	32.27
48-1-Sm
48-1-Sm
48-1-Sm	33.46
48-2-Sm
48-2-Sm
48-2-Sm
48-3-Sm
48-3-Sm
48-3-Sm
48-4-Sm
48-4-Sm	32.76
48-4-Sm	33.61
6_1_Sc	30.64
6_1_Sc	32.81
6_1_Sc	31.65
6_2_Sc	30.1
6_2_Sc	29.67
6_2_Sc	29.61
6_3_Sc	29.97
6_3_Sc	29.29
6_3_Sc	29.03
6_4_Sc	33.73
6_4_Sc	31.99
6_4_Sc	32.34
12-1-Sc
12-1-Sc
12-1-Sc	32.3
12-2-Sc	34.05
12-2-Sc	33.88
12-2-Sc	32.44
12-3-Sc	31.95
12-3-Sc
12-3-Sc
12-4-Sc	31.74
12-4-Sc	32.49
12-4-Sc	31.9
24-1-Sc
24-1-Sc	34.56
24-1-Sc
24-2-Sc	31.92
24-2-Sc	31.55
24-2-Sc	32.66
24-3-Sc	31.5
24-3-Sc
24-3-Sc	33.58
24-4-Sc
24-4-Sc
24-4-Sc
48-1-Sc	34.61
48-1-Sc	40
48-1-Sc	32.49
48-2-Sc	40
48-2-Sc	32.71
48-2-Sc
48-3-Sc
48-3-Sc
48-3-Sc	33.18
48-4-Sc	33.09
48-4-Sc
48-4-Sc
6_1_Ml	31.76
6_1_Ml	31.52
6_1_Ml	30.92
6_2_Ml	31.04
6_2_Ml	29.97
6_2_Ml	30.6
6_3_Ml	31.76
6_3_Ml	31.12
6_3_Ml	31.25
6_4_Ml
6_4_Ml	30.67
6_4_Ml
12-1-Ml	32.69
12-1-Ml	31.5
12-1-Ml	32.89
12-2-Ml	32.04
12-2-Ml	30.93
12-2-Ml	31.73
12-3-Ml	31.61
12-3-Ml	32.15
12-3-Ml
12-4-Ml	32.43
12-4-Ml	32.09
12-4-Ml	33.54
24-1-Ml	32.49
24-1-Ml	33.79
24-1-Ml	32.53
24-2-Ml	33.57
24-2-Ml	32.08
24-2-Ml	32.31
24-3-Ml	32.81
24-3-Ml
24-3-Ml	34.44
24-4-Ml	31.66
24-4-Ml	31.91
24-4-Ml	30.66
48-1-Ml	31.96
48-1-Ml	31.03
48-1-Ml	31.64
48-2-Ml	31.88
48-2-Ml	31.07
48-2-Ml	34.47
48-3-Ml
48-3-Ml	32.78
48-3-Ml
48-4-Ml
48-4-Ml	32.23
48-4-Ml	33.49
6_1_Ec	31.2
6_1_Ec	31.34
6_1_Ec	32.61
6_2_Ec	32.84
6_2_Ec
6_2_Ec	31.48
6_3_Ec	30.49
6_3_Ec	30.97
6_3_Ec	31.14
6_4_Ec	31.77
6_4_Ec	32.11
6_4_Ec
12-1-Ec
12-1-Ec	32.12
12-1-Ec	32.93
12-2-Ec	32.18
12-2-Ec	32.27
12-2-Ec	33.25
12-3-Ec	32.84
12-3-Ec	32.06
12-3-Ec	33.52
12-4-Ec	31.71
12-4-Ec	30.8
12-4-Ec	31.61
24-1-Ec	35.85
24-1-Ec	32.75
24-1-Ec	32.33
24-2-Ec	33.52
24-2-Ec	33.98
24-2-Ec
24-3-Ec	31.5
24-3-Ec	30.61
24-3-Ec	31.48
24-4-Ec
24-4-Ec
24-4-Ec	32.94
48-1-Ec
48-1-Ec	33.18
48-1-Ec	33.56
48-2-Ec
48-2-Ec
48-2-Ec
48-3-Ec
48-3-Ec
48-3-Ec
48-4-Ec	33.95
48-4-Ec	31.68
48-4-Ec
h2o	31.65
h2o	40
h2o	40
h2o	40
h2o	40
h2o
h2o
h2o	40
h2o	39.18
h2o
h2o	40
h2o	40
RT_1_Sm
RT_1_Sm
RT_1_Sm
RT_2_Sm
RT_2_Sm
RT_2_Sm
RT_3_Sm
RT_3_Sm
RT_3_Sm
RT_4_Sm
RT_4_Sm
RT_4_Sm
RT_1_Sc
RT_1_Sc
RT_1_Sc
RT_2_Sc
RT_2_Sc
RT_2_Sc
RT_3_Sc
RT_3_Sc
RT_3_Sc
RT_4_Sc
RT_4_Sc
RT_4_Sc
RT_1_Ml
RT_1_Ml
RT_1_Ml
RT_2_Ml
RT_2_Ml
RT_2_Ml
RT_3_Ml
RT_3_Ml
RT_3_Ml
RT_4_Ml
RT_4_Ml
RT_4_Ml
RT_1_Ec
RT_1_Ec
RT_1_Ec
RT_2_Ec
RT_2_Ec
RT_2_Ec
RT_3_Ec
RT_3_Ec
RT_3_Ec
RT_4_Ec	40
RT_4_Ec
RT_4_Ec
RT_1_0
RT_1_0
RT_1_0
RT_2_0
RT_2_0
RT_2_0
h2o	40
h2o	40
h2o	34.79
h2o
h2o	40
h2o	40
h2o
h2o
h2o
h2o
h2o
h2o

## Sheet: B9
	B9
Condition	Ct
0_1	31.49
0_1	30.87
0_1	32.15
0_2	30.78
0_2	31.92
0_2	30.21
0_3	31.82
0_3	30.28
0_3	31.52
0_4	31.18
0_4	31.22
0_4	31.69
0_5	31.22
0_5	32.86
0_5	33.52
0_6	40
0_6	33.78
0_6	32.75
0_7	32.7
0_7	31.5
0_7	32.68
0_8	40
0_8	40
0_8	31.84
6_1_Sm	38.11
6_1_Sm	31.71
6_1_Sm
6_2_Sm	40
6_2_Sm	35.77
6_2_Sm	36.44
6_3_Sm
6_3_Sm	38.23
6_3_Sm	36.26
6_4_Sm
6_4_Sm	40
6_4_Sm	40
12-1-Sm
12-1-Sm
12-1-Sm	40
12-2-Sm	31.88
12-2-Sm	31.98
12-2-Sm	40
12-3-Sm	40
12-3-Sm	32.81
12-3-Sm	31.59
12-4-Sm
12-4-Sm	40
12-4-Sm	40
24-1-Sm	37.11
24-1-Sm	37.3
24-1-Sm	38.04
24-2-Sm	29.98
24-2-Sm	31
24-2-Sm	33.24
24-3-Sm	35.58
24-3-Sm	39.15
24-3-Sm	32.97
24-4-Sm	35.09
24-4-Sm	40
24-4-Sm	40
48-1-Sm
48-1-Sm	40
48-1-Sm	40
48-2-Sm	32.89
48-2-Sm	40
48-2-Sm	40
48-3-Sm	40
48-3-Sm	35.26
48-3-Sm	32.82
48-4-Sm	32.1
48-4-Sm	40
48-4-Sm	40
6_1_Sc	30.88
6_1_Sc	31.78
6_1_Sc	30.73
6_2_Sc	29.68
6_2_Sc	30.65
6_2_Sc	30.04
6_3_Sc	31.09
6_3_Sc	30.5
6_3_Sc	30.84
6_4_Sc	31.84
6_4_Sc	32.71
6_4_Sc	32.93
12-1-Sc	36.59
12-1-Sc	32.67
12-1-Sc	40
12-2-Sc
12-2-Sc	32.74
12-2-Sc	40
12-3-Sc	40
12-3-Sc	35
12-3-Sc	40
12-4-Sc	40
12-4-Sc	34.11
12-4-Sc	37.42
24-1-Sc	32.07
24-1-Sc	40
24-1-Sc	34.89
24-2-Sc	31.72
24-2-Sc	31.76
24-2-Sc	32.76
24-3-Sc	40
24-3-Sc	32.79
24-3-Sc	40
24-4-Sc	40
24-4-Sc	40
24-4-Sc	40
48-1-Sc	40
48-1-Sc	40
48-1-Sc	32.75
48-2-Sc	40
48-2-Sc	40
48-2-Sc	40
48-3-Sc	33.22
48-3-Sc	40
48-3-Sc	32.79
48-4-Sc	32.97
48-4-Sc	36.89
48-4-Sc	32.7
6_1_Ml	32.88
6_1_Ml
6_1_Ml	32.73
6_2_Ml	30.02
6_2_Ml	30.05
6_2_Ml	30.78
6_3_Ml
6_3_Ml	40
6_3_Ml	40
6_4_Ml	30.09
6_4_Ml	29.78
6_4_Ml	31.08
12-1-Ml	40
12-1-Ml	32.81
12-1-Ml	40
12-2-Ml	31.24
12-2-Ml	31.79
12-2-Ml	32.76
12-3-Ml	40
12-3-Ml	32.9
12-3-Ml	32.79
12-4-Ml	32.71
12-4-Ml	37.11
12-4-Ml	40
24-1-Ml	38.38
24-1-Ml	32.79
24-1-Ml	35.91
24-2-Ml
24-2-Ml	32.86
24-2-Ml	32.83
24-3-Ml	30.14
24-3-Ml	30.3
24-3-Ml	30.79
24-4-Ml	30.59
24-4-Ml	30.21
24-4-Ml	29.57
48-1-Ml	31.69
48-1-Ml	32.74
48-1-Ml	40
48-2-Ml	31.71
48-2-Ml	40
48-2-Ml	36.69
48-3-Ml	40
48-3-Ml	40
48-3-Ml	33
48-4-Ml
48-4-Ml
48-4-Ml
6_1_Ec	32.8
6_1_Ec	31.71
6_1_Ec	40
6_2_Ec	34.91
6_2_Ec	32.79
6_2_Ec	33.62
6_3_Ec	30.62
6_3_Ec	30.21
6_3_Ec	30.49
6_4_Ec	40
6_4_Ec	40
6_4_Ec	32.94
12-1-Ec	40
12-1-Ec	40
12-1-Ec	40
12-2-Ec	39.05
12-2-Ec	32.91
12-2-Ec	32.67
12-3-Ec	29.81
12-3-Ec	32.04
12-3-Ec	30.68
12-4-Ec	32.79
12-4-Ec	32.31
12-4-Ec	30.76
24-1-Ec	31.72
24-1-Ec	30.87
24-1-Ec	31.69
24-2-Ec	40
24-2-Ec	40
24-2-Ec	36.24
24-3-Ec	30.28
24-3-Ec	29.49
24-3-Ec	30.08
24-4-Ec
24-4-Ec	40
24-4-Ec	40
48-1-Ec
48-1-Ec	40
48-1-Ec	40
48-2-Ec	40
48-2-Ec	40
48-2-Ec	31.8
48-3-Ec	40
48-3-Ec	40
48-3-Ec
48-4-Ec	32.79
48-4-Ec
48-4-Ec	40
h2o	36.26
h2o	37.06
h2o	40
h2o	34.97
h2o	35.97
h2o	38.95
h2o	40
h2o	40
h2o	40
h2o	35.51
h2o	35.6
h2o	38.04
RT_1_Sm	40
RT_1_Sm	40
RT_1_Sm	40
RT_2_Sm	37.41
RT_2_Sm
RT_2_Sm	40
RT_3_Sm	40
RT_3_Sm	40
RT_3_Sm	37.77
RT_4_Sm	40
RT_4_Sm	40
RT_4_Sm	40
RT_1_Sc	40
RT_1_Sc
RT_1_Sc	40
RT_2_Sc	39.3
RT_2_Sc	40
RT_2_Sc	40
RT_3_Sc	36.93
RT_3_Sc	40
RT_3_Sc	35.82
RT_4_Sc	38.99
RT_4_Sc
RT_4_Sc	40
RT_1_Ml	40
RT_1_Ml	40
RT_1_Ml
RT_2_Ml	40
RT_2_Ml
RT_2_Ml	40
RT_3_Ml	36.48
RT_3_Ml	40
RT_3_Ml	34.34
RT_4_Ml
RT_4_Ml	40
RT_4_Ml
RT_1_Ec	40
RT_1_Ec	40
RT_1_Ec	36.47
RT_2_Ec	37.97
RT_2_Ec	40
RT_2_Ec	36.6
RT_3_Ec	40
RT_3_Ec	40
RT_3_Ec	40
RT_4_Ec	40
RT_4_Ec	40
RT_4_Ec	36.64
RT_1_0	40
RT_1_0	36.67
RT_1_0	40
RT_2_0	36.59
RT_2_0	40
RT_2_0	40
h2o	33.06
h2o	37.32
h2o	36.24
h2o	37.34
h2o	34.86
h2o	35.53
h2o	37.15
h2o	35.28
h2o	37.6
h2o	40
h2o	37.2
h2o	37.71

## Sheet: B10
	B10
Condition	Ct
0_1	34.31
0_1	32.45
0_1	33.72
0_2	33.99
0_2	32.34
0_2	31.9
0_3	33.88
0_3	32.77
0_3	32.3
0_4	31.2
0_4	31.9
0_4	31.23
0_5	31.97
0_5	33.64
0_5	31.81
0_6	32.33
0_6	33.51
0_6	33.69
0_7	35.04
0_7	40
0_7	34.62
0_8	33.59
0_8	33.81
0_8	34.96
6_1_Sm	33.44
6_1_Sm	33.84
6_1_Sm	35.16
6_2_Sm
6_2_Sm
6_2_Sm
6_3_Sm
6_3_Sm	37.24
6_3_Sm
6_4_Sm
6_4_Sm
6_4_Sm	35.41
12-1-Sm
12-1-Sm
12-1-Sm
12-2-Sm	34.6
12-2-Sm	33.95
12-2-Sm	37.47
12-3-Sm	34.22
12-3-Sm	35.69
12-3-Sm	36.71
12-4-Sm	37.15
12-4-Sm
12-4-Sm
24-1-Sm	34.32
24-1-Sm
24-1-Sm	34.25
24-2-Sm	35.77
24-2-Sm
24-2-Sm	36.94
24-3-Sm	36.21
24-3-Sm
24-3-Sm	34.5
24-4-Sm	33.85
24-4-Sm	33.62
24-4-Sm
48-1-Sm	40
48-1-Sm
48-1-Sm	37.81
48-2-Sm
48-2-Sm
48-2-Sm
48-3-Sm	40
48-3-Sm	36.89
48-3-Sm	35.23
48-4-Sm	34.21
48-4-Sm
48-4-Sm
6_1_Sc	34.96
6_1_Sc	33.32
6_1_Sc	34.04
6_2_Sc	34.94
6_2_Sc	32.95
6_2_Sc	34.1
6_3_Sc
6_3_Sc	32
6_3_Sc	32.79
6_4_Sc	35.67
6_4_Sc
6_4_Sc	36.51
12-1-Sc
12-1-Sc	33.46
12-1-Sc
12-2-Sc	33.59
12-2-Sc	35.54
12-2-Sc
12-3-Sc	34.77
12-3-Sc
12-3-Sc	40
12-4-Sc	32.8
12-4-Sc	34.04
12-4-Sc	32.25
24-1-Sc
24-1-Sc	33.14
24-1-Sc	34.43
24-2-Sc	38.15
24-2-Sc	34.21
24-2-Sc	32.92
24-3-Sc	36.15
24-3-Sc	34.23
24-3-Sc
24-4-Sc
24-4-Sc	35.22
24-4-Sc
48-1-Sc
48-1-Sc	37.26
48-1-Sc
48-2-Sc
48-2-Sc
48-2-Sc
48-3-Sc	34.49
48-3-Sc	36.5
48-3-Sc
48-4-Sc	35.23
48-4-Sc	40
48-4-Sc	33.74
6_1_Ml	33.83
6_1_Ml	35.67
6_1_Ml	35.63
6_2_Ml	31.49
6_2_Ml	31.74
6_2_Ml	32.77
6_3_Ml	32.45
6_3_Ml
6_3_Ml	33.5
6_4_Ml	33.02
6_4_Ml	40
6_4_Ml	40
12-1-Ml	33.53
12-1-Ml	36.16
12-1-Ml
12-2-Ml	33.08
12-2-Ml	34.66
12-2-Ml	34.86
12-3-Ml	32.52
12-3-Ml
12-3-Ml	34.11
12-4-Ml	33.72
12-4-Ml
12-4-Ml	35.69
24-1-Ml	32.98
24-1-Ml	34.16
24-1-Ml	32.86
24-2-Ml	40
24-2-Ml	40
24-2-Ml
24-3-Ml	33.59
24-3-Ml	32.88
24-3-Ml	32.19
24-4-Ml
24-4-Ml	40
24-4-Ml	35.62
48-1-Ml	34.83
48-1-Ml
48-1-Ml	33.93
48-2-Ml	35.54
48-2-Ml	33.58
48-2-Ml
48-3-Ml	35.05
48-3-Ml	34.47
48-3-Ml	35.14
48-4-Ml
48-4-Ml	34.49
48-4-Ml	34.86
6_1_Ec	38.51
6_1_Ec	40
6_1_Ec	32.69
6_2_Ec
6_2_Ec	35.55
6_2_Ec	34.07
6_3_Ec	33.15
6_3_Ec	32.86
6_3_Ec	31.61
6_4_Ec	34.35
6_4_Ec	35.13
6_4_Ec	35.19
12-1-Ec	35.18
12-1-Ec
12-1-Ec	33.66
12-2-Ec	38.67
12-2-Ec	35.46
12-2-Ec	40
12-3-Ec	33.49
12-3-Ec	37.09
12-3-Ec	34.47
12-4-Ec	34.71
12-4-Ec	33.16
12-4-Ec	33.95
24-1-Ec
24-1-Ec	34.07
24-1-Ec	34.64
24-2-Ec	33.25
24-2-Ec
24-2-Ec	33.93
24-3-Ec	33.68
24-3-Ec	33.96
24-3-Ec	34.84
24-4-Ec
24-4-Ec
24-4-Ec
48-1-Ec	34.63
48-1-Ec
48-1-Ec
48-2-Ec	35.08
48-2-Ec	37.3
48-2-Ec
48-3-Ec
48-3-Ec
48-3-Ec	37.75
48-4-Ec
48-4-Ec
48-4-Ec
h2o
h2o	39.04
h2o
h2o	40
h2o
h2o
h2o	40
h2o	40
h2o	40
h2o
h2o	40
h2o	40
RT_1_Sm
RT_1_Sm
RT_1_Sm
RT_2_Sm
RT_2_Sm
RT_2_Sm
RT_3_Sm
RT_3_Sm
RT_3_Sm
RT_4_Sm
RT_4_Sm
RT_4_Sm
RT_1_Sc
RT_1_Sc
RT_1_Sc
RT_2_Sc
RT_2_Sc
RT_2_Sc
RT_3_Sc
RT_3_Sc
RT_3_Sc
RT_4_Sc
RT_4_Sc
RT_4_Sc
RT_1_Ml
RT_1_Ml
RT_1_Ml
RT_2_Ml
RT_2_Ml
RT_2_Ml
RT_3_Ml
RT_3_Ml	40
RT_3_Ml	40
RT_4_Ml
RT_4_Ml
RT_4_Ml
RT_1_Ec
RT_1_Ec
RT_1_Ec
RT_2_Ec
RT_2_Ec	36.06
RT_2_Ec
RT_3_Ec
RT_3_Ec
RT_3_Ec
RT_4_Ec
RT_4_Ec
RT_4_Ec
RT_1_0
RT_1_0
RT_1_0
RT_2_0
RT_2_0
RT_2_0
h2o
h2o	40
h2o	37.07
h2o
h2o	40
h2o	40
h2o	40
h2o
h2o
h2o
h2o
h2o

## Sheet: B11
	B11
Condition	Ct
0_1
0_1	33.19
0_1
0_2	33.25
0_2	32.35
0_2	32.72
0_3
0_3
0_3	32.14
0_4	30.15
0_4	29.88
0_4	30.33
0_5	33.78
0_5	32.31
0_5
0_6
0_6	34.17
0_6	40
0_7
0_7	33.69
0_7
0_8	32.14
0_8	34.79
0_8
6_1_Sm
6_1_Sm	32.86
6_1_Sm
6_2_Sm	40
6_2_Sm
6_2_Sm
6_3_Sm
6_3_Sm	40
6_3_Sm
6_4_Sm
6_4_Sm
6_4_Sm
12-1-Sm
12-1-Sm
12-1-Sm
12-2-Sm
12-2-Sm	33.68
12-2-Sm
12-3-Sm
12-3-Sm
12-3-Sm
12-4-Sm
12-4-Sm
12-4-Sm
24-1-Sm	33.02
24-1-Sm	33.16
24-1-Sm	40
24-2-Sm	34.01
24-2-Sm	34.06
24-2-Sm
24-3-Sm
24-3-Sm
24-3-Sm
24-4-Sm
24-4-Sm
24-4-Sm
48-1-Sm
48-1-Sm	40
48-1-Sm
48-2-Sm
48-2-Sm	33.88
48-2-Sm
48-3-Sm
48-3-Sm
48-3-Sm
48-4-Sm
48-4-Sm	40
48-4-Sm
6_1_Sc
6_1_Sc	34.49
6_1_Sc
6_2_Sc	33.24
6_2_Sc
6_2_Sc	32.44
6_3_Sc
6_3_Sc	33.18
6_3_Sc	32.45
6_4_Sc
6_4_Sc
6_4_Sc	33.12
12-1-Sc
12-1-Sc	33.43
12-1-Sc	33.23
12-2-Sc	40
12-2-Sc	34.35
12-2-Sc
12-3-Sc
12-3-Sc	33.78
12-3-Sc
12-4-Sc
12-4-Sc	34.59
12-4-Sc	33.2
24-1-Sc
24-1-Sc
24-1-Sc	40
24-2-Sc	31.26
24-2-Sc	31.84
24-2-Sc	32.79
24-3-Sc
24-3-Sc	34.47
24-3-Sc	40
24-4-Sc	32.85
24-4-Sc	40
24-4-Sc	37.28
48-1-Sc
48-1-Sc	33.74
48-1-Sc
48-2-Sc	36.45
48-2-Sc	34.9
48-2-Sc
48-3-Sc	40
48-3-Sc	38.39
48-3-Sc
48-4-Sc
48-4-Sc	40
48-4-Sc	34.51
6_1_Ml
6_1_Ml	34.06
6_1_Ml	40
6_2_Ml	30.97
6_2_Ml	31.81
6_2_Ml	33.65
6_3_Ml
6_3_Ml
6_3_Ml
6_4_Ml	40
6_4_Ml	34.3
6_4_Ml	33.81
12-1-Ml	33.53
12-1-Ml	40
12-1-Ml
12-2-Ml	40
12-2-Ml	33.86
12-2-Ml	32.9
12-3-Ml	37.42
12-3-Ml
12-3-Ml	38.51
12-4-Ml
12-4-Ml	40
12-4-Ml	40
24-1-Ml	33.54
24-1-Ml	34.02
24-1-Ml
24-2-Ml
24-2-Ml	34.19
24-2-Ml
24-3-Ml	31.18
24-3-Ml	31.73
24-3-Ml	31.21
24-4-Ml
24-4-Ml
24-4-Ml
48-1-Ml	31.02
48-1-Ml	33.15
48-1-Ml	30.9
48-2-Ml	33.47
48-2-Ml
48-2-Ml	34.1
48-3-Ml
48-3-Ml	40
48-3-Ml
48-4-Ml
48-4-Ml
48-4-Ml
6_1_Ec
6_1_Ec	33.21
6_1_Ec
6_2_Ec	37.97
6_2_Ec
6_2_Ec
6_3_Ec	31.99
6_3_Ec	33.46
6_3_Ec	33.47
6_4_Ec
6_4_Ec	40
6_4_Ec	33.25
12-1-Ec
12-1-Ec	37.39
12-1-Ec
12-2-Ec	34.1
12-2-Ec
12-2-Ec	40
12-3-Ec	32.47
12-3-Ec	34.34
12-3-Ec	33.11
12-4-Ec	33.62
12-4-Ec	32.35
12-4-Ec	33.24
24-1-Ec
24-1-Ec
24-1-Ec	34.18
24-2-Ec	35.46
24-2-Ec
24-2-Ec	33.77
24-3-Ec	31.94
24-3-Ec	33.22
24-3-Ec	33.18
24-4-Ec
24-4-Ec	40
24-4-Ec	33.57
48-1-Ec	40
48-1-Ec
48-1-Ec
48-2-Ec
48-2-Ec
48-2-Ec
48-3-Ec
48-3-Ec
48-3-Ec	35.3
48-4-Ec	40
48-4-Ec
48-4-Ec
h2o
h2o	35.01
h2o	40
h2o
h2o
h2o	40
h2o	40
h2o
h2o
h2o	40
h2o	40
h2o
RT_1_Sm
RT_1_Sm
RT_1_Sm
RT_2_Sm
RT_2_Sm
RT_2_Sm
RT_3_Sm
RT_3_Sm
RT_3_Sm
RT_4_Sm
RT_4_Sm
RT_4_Sm
RT_1_Sc
RT_1_Sc	40
RT_1_Sc
RT_2_Sc	40
RT_2_Sc
RT_2_Sc
RT_3_Sc	40
RT_3_Sc
RT_3_Sc	40
RT_4_Sc
RT_4_Sc
RT_4_Sc
RT_1_Ml
RT_1_Ml
RT_1_Ml
RT_2_Ml
RT_2_Ml
RT_2_Ml
RT_3_Ml	38.26
RT_3_Ml
RT_3_Ml	37.1
RT_4_Ml	38.39
RT_4_Ml
RT_4_Ml
RT_1_Ec
RT_1_Ec	40
RT_1_Ec
RT_2_Ec	40
RT_2_Ec
RT_2_Ec	40
RT_3_Ec
RT_3_Ec
RT_3_Ec
RT_4_Ec
RT_4_Ec	37.31
RT_4_Ec
RT_1_0
RT_1_0
RT_1_0
RT_2_0	38.5
RT_2_0
RT_2_0
h2o
h2o
h2o
h2o	37.15
h2o	40
h2o	40
h2o
h2o
h2o	40
h2o
h2o
h2o	40

[truncated: 10 more sheets: B12, B13, B14, B15, B17, B18, B20, B21, B22, B23]
